# Supplementary material for: Beyond the Limits: tRNA Array Units in Mycobacterium Genomes
Source: Front Microbiol. 2018 May 17;9:1042. doi: 10.3389/fmicb.2018.01042 (PMC5966550; doi:10.3389/fmicb.2018.01042)
Supplement: Supplementary file 1 [file Table_1.XLS]

## Sheet: suppl_output_mycos
Supplementary Table S1. Output of tRNA array finder on the mycobacteria genomes analyzed
Genome	total tRNA	tRNA in Array	Length	BEGIN	END	Density	Contig
At.ferrooxidans#1	82	34	8868	1027145	1036012	3.8340099233198	1
CBMA213#1	86	32	12162	240152	252313	2.63114619306035	1
GCA_000233935.2_Mfort_1.0_genomic#1	82	27	5686	2888	8573	4.74850510024622	325
GCA_000260615.2_M24_version02_genomic#1	88	36	9448	39218	48665	3.81033022861981	25
GCA_000270605.1_ASM27060v1_genomic#1	76	27	2992	116345	119336	9.02406417112299	1
GCA_000270865.1_ASM27086v1_genomic#1	76	27	2992	75136	78127	9.02406417112299	1
GCA_000270965.1_ASM27096v1_genomic#1	84	37	10240	603919	614158	3.61328125	8
GCA_000271005.1_ASM27100v1_genomic#1	84	37	10240	2984996	2995235	3.61328125	7
GCA_000271025.1_ASM27102v1_genomic#1	84	37	10240	2566533	2576772	3.61328125	7
GCA_000271045.1_ASM27104v1_genomic#1	83	37	10240	3726488	3736727	3.61328125	4
GCA_000271065.1_ASM27106v1_genomic#1	84	37	10240	345080	355319	3.61328125	11
GCA_000271085.1_ASM27108v1_genomic#1	84	37	10240	2590958	2601197	3.61328125	6
GCA_000271145.1_ASM27114v1_genomic#1	76	27	2992	74603	77594	9.02406417112299	2
GCA_000271185.1_ASM27118v1_genomic#1	76	27	2992	115920	118911	9.02406417112299	1
GCA_000271205.1_ASM27120v1_genomic#1	84	37	10240	345138	355377	3.61328125	7
GCA_000271225.1_ASM27122v1_genomic#1	84	37	10240	345049	355288	3.61328125	5
GCA_000455145.1_Mycobacterium_sp_UM_WWY_genomic#1	89	29	3283	91765	95047	8.83338409990862	14
GCA_000523875.1_ASM52387v1_genomic#1	84	37	10237	1995578	2005814	3.61434013871251	2
GCA_000612725.1_PRJEB5747_assembly_1_genomic#1	86	24	9008	137909	146916	2.66429840142096	11
GCA_000612825.1_PRJEB5749_assembly_1_genomic#1	96	28	11631	481386	493016	2.40735964233514	3
GCA_000696735.1_Maq_reference_guided_assembly_genomic#1	88	28	3279	19388	22666	8.53918877706618	270
GCA_001050395.1_ASM105039v1_genomic#1	86	37	11691	3096186	3107876	3.16482764519716	1
GCA_001077745.1_ASM107774v1_genomic#1	101	39	16682	10255	26936	2.33784917875554	39
GCA_001212965.1_7396_6_71_genomic#1	85	36	9870	37666	47535	3.64741641337386	8
GCA_001212985.1_7396_6_58_genomic#1	85	31	7779	84574	92352	3.98508805759095	19
GCA_001213005.1_7396_6_51_genomic#1	117	36	9693	130593	140285	3.71402042711235	6
GCA_001213005.1_7396_6_51_genomic#2	117	22	5256	1345	6600	4.18569254185693	66
GCA_001213165.1_7396_6_70_genomic#1	85	31	7779	69509	77287	3.98508805759095	12
GCA_001213225.1_7396_6_88_genomic#1	86	38	17888	85430	103317	2.12432915921288	12
GCA_001213285.1_7396_7_21_genomic#1	86	36	9222	11518	20739	3.90370852309694	19
GCA_001213365.1_7396_7_47_genomic#1	85	36	9870	37651	47520	3.64741641337386	4
GCA_001213405.1_7396_6_87_genomic#1	85	36	9870	537420	547289	3.64741641337386	4
GCA_001213425.1_7396_7_10_genomic#1	85	36	9870	37651	47520	3.64741641337386	15
GCA_001213605.1_7396_6_84_genomic#1	87	37	9160	68460	77619	4.03930131004367	12
GCA_001213625.1_7396_6_96_genomic#1	85	36	9870	37648	47517	3.64741641337386	14
GCA_001213705.1_7396_7_19_genomic#1	86	36	9222	11521	20742	3.90370852309694	17
GCA_001213745.1_7396_6_89_genomic#1	87	38	17888	86576	104463	2.12432915921288	10
GCA_001213785.1_7396_7_20_genomic#1	86	36	9222	73600	82821	3.90370852309694	15
GCA_001213925.1_7396_7_13_genomic#1	79	23	6283	60326	66608	3.66067165366863	1
GCA_001214005.1_7396_7_11_genomic#1	85	36	9870	38251	48120	3.64741641337386	12
GCA_001214165.1_7396_7_1_genomic#1	85	36	9870	38227	48096	3.64741641337386	4
GCA_001214245.1_7520_7_45_genomic#1	96	36	9870	38586	48455	3.64741641337386	7
GCA_001214265.1_7396_8_77_genomic#1	85	36	9870	37651	47520	3.64741641337386	13
GCA_001214285.1_7396_7_43_genomic#1	85	36	9869	37668	47536	3.64778599655487	3
GCA_001214305.1_7396_7_44_genomic#1	85	36	9870	38010	47879	3.64741641337386	10
GCA_001214345.1_7396_8_95_genomic#1	85	36	9870	38245	48114	3.64741641337386	14
GCA_001214385.1_7520_7_48_genomic#1	84	36	9869	38249	48117	3.64778599655487	3
GCA_001214465.1_7396_7_36_genomic#1	88	36	9870	37651	47520	3.64741641337386	12
GCA_001214505.1_7396_8_76_genomic#1	85	36	9870	90529	100398	3.64741641337386	10
GCA_001214525.1_7396_8_68_genomic#1	85	36	9870	37675	47544	3.64741641337386	3
GCA_001214645.1_7396_7_24_genomic#1	85	36	9870	126228	136097	3.64741641337386	11
GCA_001214685.1_7396_8_93_genomic#1	85	36	9870	37651	47520	3.64741641337386	3
GCA_001214725.1_7396_7_30_genomic#1	85	36	9870	590398	600267	3.64741641337386	3
GCA_001214805.1_7520_7_25_genomic#1	85	36	9870	87468	97337	3.64741641337386	12
GCA_001214825.1_7396_8_71_genomic#1	85	36	9870	38227	48096	3.64741641337386	16
GCA_001214845.1_7396_8_80_genomic#1	85	36	9870	37664	47533	3.64741641337386	1
GCA_001214885.1_7396_7_46_genomic#1	86	36	9870	37652	47521	3.64741641337386	14
GCA_001214905.1_7520_7_31_genomic#1	85	36	9870	38245	48114	3.64741641337386	3
GCA_001214945.1_7520_7_29_genomic#1	85	36	9870	37668	47537	3.64741641337386	3
GCA_001214985.1_7396_7_23_genomic#1	108	36	9693	75506	85198	3.71402042711235	18
GCA_001214985.1_7396_7_23_genomic#2	108	22	5256	1361	6616	4.18569254185693	67
GCA_001215025.1_7396_8_75_genomic#1	85	36	9870	37651	47520	3.64741641337386	12
GCA_001215165.1_7396_8_92_genomic#1	85	31	7779	28497	36275	3.98508805759095	21
GCA_001215225.1_7520_7_30_genomic#1	85	36	9870	37650	47519	3.64741641337386	5
GCA_001215245.1_7396_7_7_genomic#1	85	36	9870	38244	48113	3.64741641337386	16
GCA_001215285.1_7396_8_61_genomic#1	85	36	9870	37666	47535	3.64741641337386	12
GCA_001215305.1_7396_8_78_genomic#1	85	36	9870	37667	47536	3.64741641337386	2
GCA_001215325.1_7396_7_32_genomic#1	85	36	9870	38245	48114	3.64741641337386	12
GCA_001215345.1_7396_8_52_genomic#1	85	36	9870	37667	47536	3.64741641337386	15
GCA_001215385.1_7396_7_34_genomic#1	86	38	17888	39406	57293	2.12432915921288	12
GCA_001215485.1_7396_7_9_genomic#1	85	36	9870	38232	48101	3.64741641337386	11
GCA_001215605.1_7520_7_26_genomic#1	86	36	9870	38244	48113	3.64741641337386	3
GCA_001215645.1_7396_7_38_genomic#1	85	36	9870	38251	48120	3.64741641337386	10
GCA_001215825.1_7520_7_49_genomic#1	86	36	9869	133475	143343	3.64778599655487	9
GCA_001215845.1_7396_7_28_genomic#1	87	37	9160	68469	77628	4.03930131004367	13
GCA_001215905.1_7396_7_48_genomic#1	85	36	9870	126207	136076	3.64741641337386	10
GCA_001215945.1_7520_7_50_genomic#1	87	37	9160	26870	36029	4.03930131004367	14
GCA_001215965.1_7396_8_67_genomic#1	87	37	9160	68469	77628	4.03930131004367	13
GCA_001216005.1_7396_7_39_genomic#1	85	36	9870	38010	47879	3.64741641337386	10
GCA_001216025.1_7396_8_51_genomic#1	85	21	7801	343170	350970	2.69196256890142	7
GCA_001216045.1_7396_8_89_genomic#1	85	36	9870	38259	48128	3.64741641337386	10
GCA_001216065.1_7396_8_90_genomic#1	85	31	7779	83	7861	3.98508805759095	22
GCA_001216105.1_7520_7_32_genomic#1	84	36	9869	38247	48115	3.64778599655487	12
GCA_001216225.1_7396_8_55_genomic#1	85	36	9870	134851	144720	3.64741641337386	10
GCA_001216245.1_7520_7_28_genomic#1	85	36	9869	37667	47535	3.64778599655487	4
GCA_001216305.1_7396_7_35_genomic#1	86	36	9222	11512	20733	3.90370852309694	17
GCA_001216325.1_7520_7_47_genomic#1	84	36	9870	37673	47542	3.64741641337386	4
GCA_001216365.1_7396_8_60_genomic#1	85	36	9870	126221	136090	3.64741641337386	12
GCA_001216405.1_7396_8_63_genomic#1	85	36	9870	128751	138620	3.64741641337386	12
GCA_001216525.1_7520_7_44_genomic#1	85	36	9870	38244	48113	3.64741641337386	3
GCA_001216625.1_7396_8_56_genomic#1	85	36	9870	536398	546267	3.64741641337386	4
GCA_001216665.1_7396_8_59_genomic#1	85	36	9870	349969	359838	3.64741641337386	5
GCA_001216685.1_7520_7_39_genomic#1	85	36	9870	37666	47535	3.64741641337386	4
GCA_001216725.1_7396_8_70_genomic#1	84	36	9870	131482	141351	3.64741641337386	11
GCA_001216805.1_7396_8_88_genomic#1	85	36	9870	126220	136089	3.64741641337386	9
GCA_001216825.1_7396_7_25_genomic#1	85	36	9870	37667	47536	3.64741641337386	9
GCA_001216865.1_7396_8_64_genomic#1	85	36	9870	37667	47536	3.64741641337386	13
GCA_001216925.1_7396_7_40_genomic#1	85	36	9871	178732	188602	3.64704690507547	12
GCA_001216945.1_7396_7_8_genomic#1	114	23	6283	57186	63468	3.66067165366863	28
GCA_001217105.1_7396_8_96_genomic#1	85	36	9901	126210	136110	3.63599636400364	11
GCA_001217165.1_7396_7_26_genomic#1	85	36	9870	591492	601361	3.64741641337386	4
GCA_001217225.1_7396_7_33_genomic#1	85	36	9870	125618	135487	3.64741641337386	9
GCA_001217285.1_7396_8_66_genomic#1	85	36	9870	38240	48109	3.64741641337386	14
GCA_001217405.1_7396_8_57_genomic#1	85	36	9870	38227	48096	3.64741641337386	14
GCA_001217485.1_7520_7_27_genomic#1	85	36	9870	38239	48108	3.64741641337386	3
GCA_001296325.1_ASM129632v1_genomic#1	98	36	12014	12685	24698	2.996504078575	36
GCA_001296345.1_ASM129634v1_genomic#1	98	36	12014	12661	24674	2.996504078575	13
GCA_001296425.1_ASM129642v1_genomic#1	98	36	12014	12741	24754	2.996504078575	11
GCA_001384895.1_7156_6_25_genomic#1	140	62	8267	674	8940	7.499697592839	55
GCA_001440135.1_ASM144013v1_genomic#1	85	36	12098	411881	423978	2.97569846255579	10
GCA_001440155.1_ASM144015v1_genomic#1	85	36	12098	411887	423984	2.97569846255579	28
GCA_001440205.1_ASM144020v1_genomic#1	85	32	7632	38417	46048	4.19287211740042	72
GCA_001440225.1_ASM144022v1_genomic#1	81	32	7632	35947	43578	4.19287211740042	70
GCA_001440245.1_ASM144024v1_genomic#1	85	36	12098	372902	384999	2.97569846255579	60
GCA_001440265.1_ASM144026v1_genomic#1	81	32	7632	18574	26205	4.19287211740042	114
GCA_001440275.1_ASM144027v1_genomic#1	85	36	10779	9440	20218	3.33982744224882	27
GCA_001440305.1_ASM144030v1_genomic#1	85	36	10779	9440	20218	3.33982744224882	87
GCA_001545135.1_ASM154513v1_genomic#1	82	28	8293	173712	182004	3.37634149282527	3
GCA_001570445.1_ASM157044v1_genomic#1	82	28	11631	8279	19909	2.40735964233514	8
GCA_001570465.1_ASM157046v1_genomic#1	94	29	3120	971	4090	9.2948717948718	22
GCA_001606215.1_ASM160621v1_genomic#1	86	36	11567	3026247	3037813	3.11230223912856	1
GCA_001606255.1_ASM160625v1_genomic#1	85	36	9870	2892976	2902845	3.64741641337386	1
GCA_001606275.1_ASM160627v1_genomic#1	86	36	9870	2993465	3003334	3.64741641337386	1
GCA_001610615.1_ASM161061v1_genomic#1	86	36	9870	3000060	3009929	3.64741641337386	1
GCA_001610675.1_ASM161067v1_genomic#1	105	37	8787	3112469	3121255	4.21076590417662	1
GCA_001677215.1_ASM167721v1_genomic#1	105	37	8787	3112658	3121444	4.21076590417662	1
GCA_001750065.2_ASM175006v2_genomic#1	82	26	3153	229153	232305	8.24611481129083	2
GCA_001853525.1_ASM185352v1_genomic#1	84	30	10609	58130	68738	2.82778772740126	77
GCA_001853625.1_ASM185362v1_genomic#1	94	36	8954	36958	45911	4.02054947509493	2
GCA_001853685.1_ASM185368v1_genomic#1	72	21	5044	184434	189477	4.16336241078509	9
GCA_001853765.1_ASM185376v1_genomic#1	94	36	8954	36958	45911	4.02054947509493	2
GCA_001853895.1_ASM185389v1_genomic#1	69	21	5113	429816	434928	4.107177782124	10
GCA_001853945.1_ASM185394v1_genomic#1	112	27	3053	34182	37234	8.84376023583361	6
GCA_001853945.1_ASM185394v1_genomic#2	112	37	7721	202028	209748	4.79212537236109	51
GCA_001907615.1_ASM190761v1_genomic#1	90	25	2998	18199	21196	8.33889259506338	54
GCA_001954125.1_ASM195412v1_genomic#1	92	33	13762	29925	43686	2.39790728091847	226
GCA_002013305.1_ASM201330v1_genomic#1	68	20	5401	38449	43849	3.7030179596371	17
GCA_002013415.1_ASM201341v1_genomic#1	87	24	5184	634	5817	4.62962962962963	18
GCA_002013455.1_ASM201345v1_genomic#1	71	20	5869	206572	212440	3.40773555972057	12
GCA_002013615.1_ASM201361v1_genomic#1	44	20	5869	206912	212780	3.40773555972057	14
GCA_002013815.1_ASM201381v1_genomic#1	72	20	5869	64453	70321	3.40773555972057	31
GCA_002013825.1_ASM201382v1_genomic#1	70	20	5869	137863	143731	3.40773555972057	18
GCA_002013855.1_ASM201385v1_genomic#1	70	20	5869	137863	143731	3.40773555972057	18
GCA_002086165.1_ASM208616v1_genomic#1	86	27	8860	30720	39579	3.04740406320542	168
GCA_002086715.1_ASM208671v1_genomic#1	93	34	8515	53142	61656	3.99295361127422	32
GCA_002089175.1_ASM208917v1_genomic#1	85	28	4605	48306	52910	6.08034744842562	32
GCA_002089395.1_ASM208939v1_genomic#1	83	26	11269	15580	26848	2.30721448220783	10
GCA_002089655.1_ASM208965v1_genomic#1	84	25	5185	1108	6292	4.82160077145612	57
GCA_002089795.1_ASM208979v1_genomic#1	84	27	8870	12335	21204	3.04396843291996	60
GCA_002089915.1_ASM208991v1_genomic#1	84	27	8870	11698	20567	3.04396843291996	28
GCA_002089975.1_ASM208997v1_genomic#1	86	27	8870	72	8941	3.04396843291996	7
GCA_002101555.1_ASM210155v1_genomic#1	82	28	11631	23151	34781	2.40735964233514	9
GCA_002104795.1_ASM210479v1_genomic#1	89	37	5709	11650	17358	6.48099492030128	56
GCA_900130275.1_10625_5_60_genomic#1	85	36	9870	37683	47552	3.64741641337386	5
GCA_900130285.1_10071_6_83_genomic#1	85	36	9870	38297	48166	3.64741641337386	25
GCA_900130325.1_10625_5_64_genomic#1	85	36	9870	37681	47550	3.64741641337386	8
GCA_900130465.1_10625_5_84_genomic#1	85	36	9870	1245934	1255803	3.64741641337386	3
GCA_900130485.1_10665_3_1_genomic#1	85	21	7801	89	7889	2.69196256890142	19
GCA_900130535.1_10665_3_7_genomic#1	85	36	9870	37677	47546	3.64741641337386	3
GCA_900130545.1_11861_7_23_genomic#1	85	36	9870	1673634	1683503	3.64741641337386	2
GCA_900130585.1_10060_8_14_genomic#1	85	36	9870	38634	48503	3.64741641337386	6
GCA_900130595.1_10665_3_10_genomic#1	86	38	18545	590890	609434	2.0490698301429	16
GCA_900130625.1_10665_3_16_genomic#1	85	36	9870	38011	47880	3.64741641337386	10
GCA_900130635.1_10665_3_17_genomic#1	85	36	9870	37673	47542	3.64741641337386	6
GCA_900130655.1_10665_3_18_genomic#1	86	37	9410	85174	94583	3.93198724760893	9
GCA_900130665.1_10665_3_8_genomic#1	85	36	9870	37682	47551	3.64741641337386	3
GCA_900130675.1_10665_3_9_genomic#1	85	36	9870	38298	48167	3.64741641337386	4
GCA_900130745.1_10665_3_22_genomic#1	85	36	9870	1243005	1252874	3.64741641337386	3
GCA_900130755.1_10665_3_23_genomic#1	85	36	9870	38294	48163	3.64741641337386	3
GCA_900130795.1_10665_3_30_genomic#1	85	36	9870	37675	47544	3.64741641337386	4
GCA_900130805.1_10665_3_31_genomic#1	85	36	9870	586942	596811	3.64741641337386	6
GCA_900130825.1_10665_3_33_genomic#1	85	36	9870	1192606	1202475	3.64741641337386	8
GCA_900130835.1_10665_3_34_genomic#1	85	36	9870	38299	48168	3.64741641337386	12
GCA_900130855.1_10665_3_38_genomic#1	85	36	9870	38290	48159	3.64741641337386	10
GCA_900130865.1_10665_3_37_genomic#1	85	36	9870	37673	47542	3.64741641337386	13
GCA_900130905.1_10665_3_43_genomic#1	85	36	9870	37683	47552	3.64741641337386	7
GCA_900130945.1_10665_3_49_genomic#1	85	36	9870	37671	47540	3.64741641337386	2
GCA_900131055.1_10665_3_51_genomic#1	102	36	12485	70579	83063	2.88346015218262	23
GCA_900131145.1_10665_3_59_genomic#1	86	38	18545	81732	100276	2.0490698301429	9
GCA_900131155.1_10665_3_60_genomic#1	86	38	18545	81734	100278	2.0490698301429	17
GCA_900131175.1_10665_3_62_genomic#1	86	38	18545	909909	928453	2.0490698301429	17
GCA_900131275.1_10665_3_72_genomic#1	85	20	4587	274	4860	4.36014824504033	48
GCA_900131325.1_10665_3_79_genomic#1	85	36	9870	37675	47544	3.64741641337386	7
GCA_900131335.1_10665_3_80_genomic#1	86	38	18545	81736	100280	2.0490698301429	15
GCA_900131345.1_10665_3_81_genomic#1	86	37	9410	308835	318244	3.93198724760893	16
GCA_900131355.1_10665_3_82_genomic#1	86	37	9410	310743	320152	3.93198724760893	3
GCA_900131365.1_10665_3_83_genomic#1	86	37	9410	308835	318244	3.93198724760893	6
GCA_900131385.1_10665_4_1_genomic#1	85	36	9870	38298	48167	3.64741641337386	6
GCA_900131415.1_10665_4_3_genomic#1	86	37	9410	308829	318238	3.93198724760893	10
GCA_900131425.1_10665_4_2_genomic#1	85	36	9870	1252710	1262579	3.64741641337386	5
GCA_900131555.1_10665_4_10_genomic#1	85	21	7801	110912	118712	2.69196256890142	12
GCA_900131675.1_10665_4_26_genomic#1	86	38	18545	81734	100278	2.0490698301429	7
GCA_900131685.1_10665_4_27_genomic#1	85	36	9870	38298	48167	3.64741641337386	1
GCA_900131695.1_10665_4_29_genomic#1	85	36	9870	538061	547930	3.64741641337386	4
GCA_900131895.1_10665_4_34_genomic#1	85	36	9870	37673	47542	3.64741641337386	6
GCA_900131965.1_10665_4_41_genomic#1	86	38	18545	82749	101293	2.0490698301429	25
GCA_900131985.1_10665_4_47_genomic#1	86	37	9410	310145	319554	3.93198724760893	16
GCA_900131995.1_10665_4_45_genomic#1	86	36	9870	1000032	1009901	3.64741641337386	6
GCA_900132085.1_10665_4_53_genomic#1	85	36	9870	38298	48167	3.64741641337386	2
GCA_900132095.1_10665_4_55_genomic#1	112	37	9410	73379	82788	3.93198724760893	1411
GCA_900132255.1_11893_6_49_genomic#1	100	37	8685	192509	201193	4.26021876799079	24
GCA_900132325.1_10665_4_65_genomic#1	86	38	18545	81734	100278	2.0490698301429	5
GCA_900132375.1_10665_4_69_genomic#1	85	36	9870	5974	15843	3.64741641337386	6
GCA_900132385.1_10665_4_71_genomic#1	85	36	9870	37673	47542	3.64741641337386	1
GCA_900132395.1_10665_4_70_genomic#1	85	36	9870	5971	15840	3.64741641337386	3
GCA_900132585.1_10250_1_11_genomic#1	86	37	9410	312785	322194	3.93198724760893	17
GCA_900132635.1_12163_2_77_genomic#1	70	20	5374	482887	488260	3.72162262746558	6
GCA_900132775.1_10250_1_3_genomic#1	82	34	7974	270592	278565	4.26385753699523	8
GCA_900132795.1_10250_1_7_genomic#1	88	37	9160	8734	17893	4.03930131004367	25
GCA_900132805.1_10250_1_5_genomic#1	71	22	5206	386263	391468	4.22589320015367	16
GCA_900132855.1_10665_4_85_genomic#1	86	37	9410	310199	319608	3.93198724760893	7
GCA_900133005.1_11893_6_62_genomic#1	68	20	5869	559393	565261	3.40773555972057	13
GCA_900133035.1_11893_6_63_genomic#1	86	38	18545	330776	349320	2.0490698301429	16
GCA_900133045.1_11893_6_64_genomic#1	87	36	11558	1068590	1080147	3.11472573109535	5
GCA_900133055.1_11893_6_67_genomic#1	86	36	11558	836241	847798	3.11472573109535	9
GCA_900133065.1_11893_6_66_genomic#1	105	37	9464	12208	21671	3.90955198647506	26
GCA_900133085.1_11893_6_69_genomic#1	68	20	5869	492954	498822	3.40773555972057	20
GCA_900133105.1_11893_6_71_genomic#1	86	36	11558	289079	300636	3.11472573109535	7
GCA_900133195.1_12163_2_60_genomic#1	70	20	5374	1009132	1014505	3.72162262746558	8
GCA_900133475.1_10625_4_76_genomic#1	86	36	9870	37691	47560	3.64741641337386	14
GCA_900133625.1_12163_1_11_genomic#1	87	36	11558	836273	847830	3.11472573109535	6
GCA_900133635.1_12163_1_12_genomic#1	87	36	11558	288587	300144	3.11472573109535	9
GCA_900133665.1_12163_1_13_genomic#1	69	20	5869	179739	185607	3.40773555972057	18
GCA_900133695.1_12163_1_18_genomic#1	86	36	9870	38628	48497	3.64741641337386	15
GCA_900133725.1_12163_1_17_genomic#1	86	36	9870	37680	47549	3.64741641337386	19
GCA_900133735.1_12163_1_23_genomic#1	85	36	9870	38298	48167	3.64741641337386	4
GCA_900133745.1_12163_1_16_genomic#1	85	36	9870	38294	48163	3.64741641337386	35
GCA_900133755.1_12163_1_26_genomic#1	86	36	9870	38628	48497	3.64741641337386	10
GCA_900133785.1_12163_1_24_genomic#1	87	36	11558	836237	847794	3.11472573109535	4
GCA_900133875.1_12163_2_61_genomic#1	70	20	5374	64080	69453	3.72162262746558	6
GCA_900134015.1_10396_8_8_genomic#1	71	22	5206	66904	72109	4.22589320015367	24
GCA_900134095.1_10625_4_35_genomic#1	104	37	9160	1112	10271	4.03930131004367	33
GCA_900134235.1_11861_8_20_genomic#1	85	36	9870	126270	136139	3.64741641337386	5
GCA_900134265.1_11861_8_21_genomic#1	85	37	7964	6505	14468	4.64590657960824	42
GCA_900134305.1_11861_8_22_genomic#1	85	37	7964	8704	16667	4.64590657960824	31
GCA_900134335.1_12082_5_58_genomic#1	86	36	11558	288671	300228	3.11472573109535	3
GCA_900134505.1_12163_1_39_genomic#1	69	20	5869	179701	185569	3.40773555972057	14
GCA_900134535.1_12163_1_44_genomic#1	87	36	11558	289091	300648	3.11472573109535	6
GCA_900134575.1_12163_1_47_genomic#1	85	36	9870	11440	21309	3.64741641337386	3
GCA_900134625.1_12163_1_52_genomic#1	90	23	5941	790571	796511	3.87140212085508	18
GCA_900134635.1_12163_2_63_genomic#1	70	20	5374	1009221	1014594	3.72162262746558	7
GCA_900134655.1_12163_2_62_genomic#1	70	20	5374	1009124	1014497	3.72162262746558	10
GCA_900134665.1_12163_2_64_genomic#1	86	36	9870	32737	42606	3.64741641337386	3
GCA_900134805.1_10208_3_19_genomic#1	86	38	18545	81732	100276	2.0490698301429	9
GCA_900134885.1_10208_3_3_genomic#1	85	36	9871	32762	42632	3.64704690507547	6
GCA_900135135.1_10625_4_22_genomic#1	87	36	12485	81267	93751	2.88346015218262	14
GCA_900135145.1_10625_4_24_genomic#1	86	37	9160	640642	649801	4.03930131004367	25
GCA_900135165.1_10625_4_34_genomic#1	104	37	9160	1103	10262	4.03930131004367	45
GCA_900135205.1_10625_4_33_genomic#1	104	37	9160	56944	66103	4.03930131004367	43
GCA_900135215.1_10625_4_28_genomic#1	88	38	17888	12303	30190	2.12432915921288	25
GCA_900135545.1_10625_5_10_genomic#1	88	37	10844	45415	56258	3.4120250829952	69
GCA_900135575.1_10625_5_16_genomic#1	103	23	5804	334919	340722	3.96278428669883	14
GCA_900135585.1_10625_5_15_genomic#1	103	23	5804	141788	147591	3.96278428669883	5
GCA_900135595.1_10625_5_17_genomic#1	103	23	5804	279836	285639	3.96278428669883	26
GCA_900135605.1_10625_5_20_genomic#1	103	23	5804	141755	147558	3.96278428669883	15
GCA_900135625.1_10625_5_19_genomic#1	103	23	5804	334951	340754	3.96278428669883	13
GCA_900135635.1_10625_5_9_genomic#1	88	37	12448	70558	83005	2.97236503856041	19
GCA_900135875.1_11861_8_7_genomic#1	89	37	9410	580247	589656	3.93198724760893	13
GCA_900135905.1_12078_1_69_genomic#1	85	36	9870	1563568	1573437	3.64741641337386	4
GCA_900135935.1_11893_6_39_genomic#1	85	37	7964	6495	14458	4.64590657960824	18
GCA_900135975.1_12163_1_55_genomic#1	88	36	9997	26373	36369	3.60108032409723	68
GCA_900136125.1_12163_1_69_genomic#1	105	37	9464	155403	164866	3.90955198647506	15
GCA_900136305.1_12163_1_87_genomic#1	102	36	12485	81278	93762	2.88346015218262	66
GCA_900136315.1_12163_1_85_genomic#1	105	37	9464	155421	164884	3.90955198647506	9
GCA_900136455.1_10208_3_67_genomic#1	104	36	9835	107919	117753	3.66039654295882	9
GCA_900136475.1_10208_3_69_genomic#1	87	36	10785	73276	84060	3.33796940194715	22
GCA_900136595.1_10625_4_30_genomic#1	86	38	17888	72206	90093	2.12432915921288	5
GCA_900136615.1_10625_4_32_genomic#1	101	37	9160	417836	426995	4.03930131004367	14
GCA_900136655.1_10625_5_22_genomic#1	73	23	5941	2852	8792	3.87140212085508	11
GCA_900136665.1_10625_5_21_genomic#1	95	36	11558	1040977	1052534	3.11472573109535	13
GCA_900136675.1_10625_5_13_genomic#1	87	38	17888	62744	80631	2.12432915921288	39
GCA_900136715.1_10625_5_28_genomic#1	85	36	9871	37690	47560	3.64704690507547	4
GCA_900136725.1_10625_5_27_genomic#1	85	36	9871	38011	47881	3.64704690507547	3
GCA_900136755.1_10625_5_30_genomic#1	85	36	9871	37691	47561	3.64704690507547	13
GCA_900136775.1_10625_5_35_genomic#1	87	37	9160	37624	46783	4.03930131004367	24
GCA_900136785.1_10625_5_38_genomic#1	107	22	4920	518828	523747	4.47154471544715	4
GCA_900136785.1_10625_5_38_genomic#2	107	38	18789	35158	53946	2.02245994997073	7
GCA_900136825.1_10625_5_39_genomic#1	107	22	4920	517990	522909	4.47154471544715	4
GCA_900136825.1_10625_5_39_genomic#2	107	37	9160	83769	92928	4.03930131004367	10
GCA_900136905.1_10625_5_58_genomic#1	84	34	6174	28538	34711	5.50696469063816	35
GCA_900136965.1_11861_7_51_genomic#1	89	37	9410	605121	614530	3.93198724760893	11
GCA_900137095.1_11861_8_9_genomic#1	89	37	9410	1347710	1357119	3.93198724760893	21
GCA_900137145.1_12078_1_66_genomic#1	85	36	9867	1007258	1017124	3.64852538765582	5
GCA_900137155.1_12078_1_68_genomic#1	85	36	9867	2182244	2192110	3.64852538765582	21
GCA_900137165.1_12078_1_67_genomic#1	85	36	9867	2353479	2363345	3.64852538765582	5
GCA_900137185.1_12078_1_70_genomic#1	85	36	9870	3578395	3588264	3.64741641337386	5
GCA_900137245.1_12082_5_81_genomic#1	85	36	9870	38286	48155	3.64741641337386	7
GCA_900137265.1_12082_5_82_genomic#1	87	36	12485	239719	252203	2.88346015218262	21
GCA_900137355.1_12163_2_14_genomic#1	86	37	9160	1249	10408	4.03930131004367	12
GCA_900137375.1_12163_2_13_genomic#1	86	38	17888	66721	84608	2.12432915921288	11
GCA_900137395.1_12163_2_16_genomic#1	86	37	9160	121069	130228	4.03930131004367	14
GCA_900137555.1_12163_2_30_genomic#1	105	37	9464	12210	21673	3.90955198647506	34
GCA_900137585.1_12163_2_34_genomic#1	86	38	17888	35657	53544	2.12432915921288	37
GCA_900137595.1_12163_2_32_genomic#1	86	37	11691	87428	99118	3.16482764519716	38
GCA_900137665.1_12163_2_38_genomic#1	86	37	11691	77867	89557	3.16482764519716	38
GCA_900137705.1_12163_2_46_genomic#1	95	36	12485	32941	45425	2.88346015218262	764
GCA_900137765.1_12163_2_48_genomic#1	86	37	11691	83368	95058	3.16482764519716	11
GCA_900137785.1_12163_2_55_genomic#1	87	36	12485	420979	433463	2.88346015218262	16
GCA_900137915.1_12163_2_90_genomic#1	87	36	12485	70577	83061	2.88346015218262	32
GCA_900137985.1_11893_6_10_genomic#1	85	36	9870	38288	48157	3.64741641337386	6
GCA_900138065.1_11893_6_60_genomic#1	87	38	17888	2764	20651	2.12432915921288	7
GCA_900138085.1_11893_6_9_genomic#1	85	36	9870	38628	48497	3.64741641337386	4
GCA_900138135.1_12078_1_65_genomic#1	85	36	9870	2409579	2419448	3.64741641337386	5
GCA_900138155.1_12082_5_84_genomic#1	69	22	5079	65346	70424	4.33156133097066	9
GCA_900138165.1_12082_5_85_genomic#1	69	22	5079	1116516	1121594	4.33156133097066	8
GCA_900138285.1_12163_2_58_genomic#1	86	37	10671	90314	100984	3.46734139255927	17
GCA_900138295.1_11893_7_41_genomic#1	85	36	9870	2683134	2693003	3.64741641337386	6
GCA_900138305.1_11893_7_42_genomic#1	85	36	9870	890169	900038	3.64741641337386	8
GCA_900138315.1_11893_7_45_genomic#1	85	36	9870	3231460	3241329	3.64741641337386	7
GCA_900138325.1_11893_7_44_genomic#1	85	36	9870	3254488	3264357	3.64741641337386	2
GCA_900138335.1_11893_7_47_genomic#1	85	36	9870	38292	48161	3.64741641337386	2
GCA_900138345.1_11893_7_46_genomic#1	85	36	9870	37676	47545	3.64741641337386	1
GCA_900138355.1_11893_7_48_genomic#1	85	36	9870	38634	48503	3.64741641337386	2
GCA_900138365.1_11893_7_50_genomic#1	85	36	9870	538050	547919	3.64741641337386	2
GCA_900138375.1_11893_7_51_genomic#1	85	36	9870	38294	48163	3.64741641337386	7
GCA_900138385.1_11893_7_49_genomic#1	85	36	9870	38654	48523	3.64741641337386	2
GCA_900138395.1_11893_7_52_genomic#1	85	36	9870	37680	47549	3.64741641337386	4
GCA_900138405.1_11893_7_54_genomic#1	85	36	9870	38288	48157	3.64741641337386	4
GCA_900138415.1_11893_7_55_genomic#1	85	36	9870	587008	596877	3.64741641337386	7
GCA_900138425.1_11893_7_53_genomic#1	85	36	9870	586448	596317	3.64741641337386	6
GCA_900138435.1_11893_7_56_genomic#1	85	36	9870	37677	47546	3.64741641337386	7
GCA_900138445.1_11893_7_59_genomic#1	85	36	9870	1054847	1064716	3.64741641337386	7
GCA_900138455.1_11893_7_58_genomic#1	85	36	9870	37672	47541	3.64741641337386	4
GCA_900138465.1_11893_7_57_genomic#1	85	36	9870	2790546	2800415	3.64741641337386	9
GCA_900138475.1_11893_7_60_genomic#1	85	36	9870	1562385	1572254	3.64741641337386	7
GCA_900138485.1_11893_7_68_genomic#1	85	36	9870	76713	86582	3.64741641337386	4
GCA_900138495.1_12454_1_93_genomic#1	85	36	9870	1882843	1892712	3.64741641337386	4
GCA_900138505.1_12454_1_92_genomic#1	85	36	9870	3587998	3597867	3.64741641337386	3
GCA_900138535.1_13109_1_72_genomic#1	85	36	9870	1563168	1573037	3.64741641337386	4
GCA_900138805.1_10208_3_46_genomic#1	85	36	9871	747823	757693	3.64704690507547	4
GCA_900138915.1_10208_3_58_genomic#1	85	36	9871	37681	47551	3.64704690507547	17
GCA_900139055.1_10465_1_52_genomic#1	87	39	18577	147600	166176	2.09937018894332	8
GCA_900139245.1_10465_1_70_genomic#1	88	38	18544	73750	92293	2.04918032786885	28
GCA_900139305.1_10465_1_76_genomic#1	86	36	9870	32733	42602	3.64741641337386	13
GCA_900139465.1_10625_4_5_genomic#1	87	37	9160	12222	21381	4.03930131004367	32
GCA_900139575.1_10625_5_49_genomic#1	93	37	9160	41151	50310	4.03930131004367	2277
GCA_900139645.1_10625_5_8_genomic#1	85	36	9871	747806	757676	3.64704690507547	7
GCA_900139675.1_10660_1_1_genomic#1	86	36	9871	471181	481051	3.64704690507547	8
GCA_900139715.1_10660_1_16_genomic#1	88	37	11691	1140224	1151914	3.16482764519716	8
GCA_900139805.1_10660_1_25_genomic#1	85	36	10938	38365	49302	3.29127811300055	10
GCA_900139835.1_10660_1_28_genomic#1	85	36	9871	37667	47537	3.64704690507547	6
GCA_900139845.1_10660_1_30_genomic#1	87	36	9870	32726	42595	3.64741641337386	36
GCA_900139975.1_10660_1_48_genomic#1	87	36	9870	761237	771106	3.64741641337386	26
GCA_900140015.1_10660_1_5_genomic#1	87	36	9870	32994	42863	3.64741641337386	40
GCA_900140065.1_10660_1_8_genomic#1	87	38	18544	390603	409146	2.04918032786885	21
GCA_900140105.1_10665_2_67_genomic#1	86	37	10844	32470	43313	3.4120250829952	43
GCA_900140225.1_10665_2_96_genomic#1	85	36	9870	37664	47533	3.64741641337386	7
GCA_900140295.1_10665_2_95_genomic#1	85	36	9870	37666	47535	3.64741641337386	12
GCA_900140305.1_10665_2_94_genomic#1	85	36	9870	1054745	1064614	3.64741641337386	2
GCA_900140395.1_10665_4_24_genomic#1	87	38	18545	75897	94441	2.0490698301429	25
GCA_900140575.1_10702_1_22_genomic#1	85	36	9955	678550	688504	3.6162732295329	14
GCA_900140795.1_10702_1_44_genomic#1	87	38	9359	31095	40453	4.06026284859493	22
GCA_900140805.1_10702_1_42_genomic#1	86	36	9870	32744	42613	3.64741641337386	26
GCA_900140875.1_10702_1_54_genomic#1	86	36	9870	32738	42607	3.64741641337386	8
GCA_900140945.1_10702_1_59_genomic#1	86	38	18544	63395	81938	2.04918032786885	27
GCA_900140955.1_10702_1_58_genomic#1	71	21	5275	147593	152867	3.98104265402844	14
GCA_900140995.1_10702_1_64_genomic#1	87	36	9870	388	10257	3.64741641337386	20
GCA_900141045.1_10702_1_66_genomic#1	69	22	5587	78923	84509	3.93771254698407	9
GCA_900141205.1_10702_1_83_genomic#1	86	36	9870	37667	47536	3.64741641337386	16
GCA_900141225.1_10702_1_89_genomic#1	69	22	5587	215070	220656	3.93771254698407	15
GCA_900141235.1_10702_1_87_genomic#1	86	36	9870	32751	42620	3.64741641337386	24
GCA_900141255.1_10702_1_84_genomic#1	88	37	9409	77081	86489	3.93240514401105	32
GCA_900141335.1_10702_1_93_genomic#1	88	37	9409	29889	39297	3.93240514401105	22
GCA_900141345.1_10702_1_95_genomic#1	86	36	9870	37671	47540	3.64741641337386	18
GCA_900141385.1_11893_6_51_genomic#1	84	31	7779	97	7875	3.98508805759095	10
GCA_900141505.1_12078_1_64_genomic#1	85	36	9870	2741938	2751807	3.64741641337386	6
GCA_900141515.1_12078_1_63_genomic#1	85	36	9870	3157516	3167385	3.64741641337386	4
GCA_900141555.1_12082_5_74_genomic#1	87	38	17888	379560	397447	2.12432915921288	15
GCA_900141695.1_12163_2_93_genomic#1	86	37	11691	77875	89565	3.16482764519716	26
