# Supplementary material for: Beyond the Limits: tRNA Array Units in Mycobacterium Genomes
Source: Front Microbiol. 2018 May 17;9:1042. doi: 10.3389/fmicb.2018.01042 (PMC5966550; doi:10.3389/fmicb.2018.01042)
Supplement: Supplementary file 2 [file Table_2.XLS]

## Sheet: suppl_output_fagos
Supplementary Table S2. Output of tRNA array finder on the mycobacteriophage genomes analyzed
Genome	Total tRNAs	tRNAs in Array	Length	BEGIN	END	Density	Contig
phage_Ading#1	34	27	7166	91703	98868	3.767792352777	1
phage_Adlitlam#1	34	27	6257	91600	97856	4.3151670129455	1
phage_Alice#1	30	23	6070	90640	96709	3.78912685337727	1
phage_ArcherS7#1	34	27	7025	91290	98314	3.84341637010676	1
phage_Astraea#1	33	26	7219	90158	97376	3.60160687075772	1
phage_Atlantean#1	34	27	6544	90741	97284	4.12591687041565	1
phage_Audrick#1	34	27	6544	91423	97966	4.12591687041565	1
phage_Ava3#1	34	27	6394	91216	97609	4.22270878949015	1
phage_BadAgartude#1	34	27	6197	91571	97767	4.35694690979506	1
phage_Bangla1971#1	34	27	6258	91417	97674	4.31447746883989	1
phage_BeanWater#1	34	27	6259	91070	97328	4.3137881450711	1
phage_Bigswole#1	35	28	6475	93826	100300	4.32432432432432	1
phage_Bipolarisk#1	34	27	6394	91484	97877	4.22270878949015	1
phage_Breeniome#1	34	27	6605	90723	97327	4.08781226343679	1
phage_Bxz1#1	34	27	6668	94073	100740	4.04919016196761	1
phage_Cali#1	35	28	6865	92217	99081	4.07865986890022	1
phage_Catera#1	35	28	6794	90077	96870	4.12128348542832	1
phage_CharlieB#1	35	28	6431	91100	97530	4.35391074482973	1
phage_ChickenPhender#1	32	26	6539	91197	97735	3.97614314115308	1
phage_Colt#1	35	28	6594	92718	99311	4.24628450106157	1
phage_Cosmo#1	24	24	4905	58394	63298	4.89296636085627	1
phage_Daffodil#1	34	27	6394	91784	98177	4.22270878949015	1
phage_Dandelion#1	34	27	7371	94760	102130	3.66300366300366	1
phage_Delilah#1	34	27	6394	91902	98295	4.22270878949015	1
phage_Derek#1	34	27	6881	91456	98336	3.92384827786659	1
phage_Drazdys#1	34	27	7226	91126	98351	3.73650705784666	1
phage_DrPhinkDaddy#1	34	27	6956	92001	98956	3.88154111558367	1
phage_DTDevon#1	34	27	6604	93205	99808	4.08843125378558	1
phage_EmmaElysia#1	34	27	7325	91099	98423	3.68600682593857	1
phage_EmToTheThree#1	34	27	6544	92687	99230	4.12591687041565	1
phage_EniyanLRS#1	24	24	4422	58436	62857	5.42740841248304	1
phage_Erdmann#1	34	27	6262	92444	98705	4.31172149473012	1
phage_ErnieJ#1	32	26	6539	90472	97010	3.97614314115308	1
phage_Essence#1	34	27	6878	90686	97563	3.92555975574295	1
phage_ET08#1	34	27	7108	90457	97564	3.7985368598762	1
phage_Ewok#1	33	26	6813	91812	98624	3.81623367092324	1
phage_Flabslab#1	35	28	6686	90049	96734	4.1878552198624	1
phage_FoxtrotP1#1	34	27	6310	92896	99205	4.27892234548336	1
phage_FrayBell#1	34	27	6253	92076	98328	4.31792739485047	1
phage_Gabriel#1	34	27	6604	90698	97301	4.08843125378558	1
phage_GardenSalsa#1	21	21	5033	57182	62214	4.17246175243394	1
phage_GenevaB15#1	22	22	5204	56831	62034	4.22751729438893	1
phage_Ghost#1	34	27	6544	91444	97987	4.12591687041565	1
phage_Gizmo#1	34	27	6827	93378	100204	3.95488501538011	1
phage_HyRo#1	34	27	6638	90954	97591	4.06749020789394	1
phage_InterFolia#1	33	26	6954	93079	100032	3.73885533505896	1
phage_Iota#1	34	27	6881	90741	97621	3.92384827786659	1
phage_Khaleesi#1	35	28	6686	91737	98422	4.1878552198624	1
phage_Koguma#1	33	26	6683	89638	96320	3.89046835253629	1
phage_LifeSavor#1	34	27	7193	91001	98193	3.75364938134297	1
phage_LinStu#1	33	26	6703	91636	98338	3.87886021184544	1
phage_Littleton#1	35	28	6807	91780	98586	4.1134126634347	1
phage_Loanshark#1	33	26	6539	91616	98154	3.97614314115308	1
phage_LRRHood#1	34	27	6259	91484	97742	4.3137881450711	1
phage_Lukilu#1	34	27	6259	92494	98752	4.3137881450711	1
phage_Lysocool#1	34	27	6544	91508	98051	4.12591687041565	1
phage_Melpomini#1	33	27	6703	89698	96400	4.02804714307027	1
phage_MikeLiesIn#1	34	27	6895	92166	99060	3.91588107324148	1
phage_Momo#1	34	27	6544	90741	97284	4.12591687041565	1
phage_MoMoMixon#1	34	27	6451	91238	97688	4.18539761277321	1
phage_Morizzled23#1	33	26	6246	91197	97442	4.16266410502722	1
phage_MrMagoo#1	21	21	5034	57182	62215	4.17163289630513	1
phage_Myrna#1	36	29	4661	91832	96492	6.22184080669384	1
phage_Napoleon13#1	34	28	7270	90120	97389	3.85144429160935	1
phage_Nappy#1	35	28	6638	92634	99271	4.2181379933715	1
phage_Nicolasphaqe#1	35	28	6971	91985	98955	4.01664036723569	1
phage_Nidhogg#1	34	27	6743	91962	98704	4.00415245439715	1
phage_NoodleTree#1	34	28	6797	91815	98611	4.11946446961895	1
phage_Norm#1	34	27	6259	92470	98728	4.3137881450711	1
phage_NuevoMundo#1	33	27	6663	93996	100658	4.05222872579919	1
phage_ParkTD#1	34	27	6394	91781	98174	4.22270878949015	1
phage_Patter#1	34	27	6544	90758	97301	4.12591687041565	1
phage_Phabba#1	33	26	4666	90881	95546	5.57222460351479	1
phage_Phox#1	35	28	6431	92518	98948	4.35391074482973	1
phage_Pier#1	33	27	6197	94004	100200	4.35694690979506	1
phage_Pio#1	34	27	6667	94729	101395	4.04979751012449	1
phage_Pleione#1	34	27	6742	91912	98653	4.00474636606348	1
phage_QBert#1	34	27	6426	90800	97225	4.20168067226891	1
phage_Rey#1	22	22	5168	57088	62255	4.25696594427245	1
phage_Rizal#1	35	28	6797	89818	96614	4.11946446961895	1
phage_ScottMcG#1	32	26	6246	91451	97696	4.16266410502722	1
phage_Sebata#1	33	26	6619	92897	99515	3.928085813567	1
phage_Shaqnato#1	34	27	6693	90179	96871	4.03406544150605	1
phage_ShiaLabeouf#1	34	27	6259	91158	97416	4.3137881450711	1
phage_Shnickers#1	34	27	6257	91122	97378	4.3151670129455	1
phage_Shrimp#1	34	27	6605	92444	99048	4.08781226343679	1
phage_SmallFry#1	34	27	6631	90944	97574	4.07178404463882	1
phage_Specks#1	35	28	6859	92923	99781	4.08222772998979	1
phage_Sprinklers#1	33	26	7303	90350	97652	3.56018074763796	1
phage_Spud#1	32	26	6246	91905	98150	4.16266410502722	1
phage_Stubby#1	28	21	6786	90185	96970	3.0946065428824	1
phage_Teardrop#1	33	26	6326	90651	96976	4.1100221308884	1
phage_TinyTim#1	34	27	6191	91490	97680	4.36116943950896	1
phage_Tonenili#1	33	27	6711	95715	102425	4.0232454179705	1
phage_Tortoise16#1	34	27	6665	91553	98217	4.0510127531883	1
phage_Tyke#1	33	27	6692	92893	99584	4.03466826060968	1
phage_Wally#1	34	28	7330	90313	97642	3.81991814461119	1
phage_Wildcat#1	24	24	4440	58812	63251	5.40540540540541	1
phage_Willis#1	34	27	6394	91680	98073	4.22270878949015	1
phage_Yucca#1	34	27	7313	91508	98820	3.69205524408587	1
phage_Zeenon#1	34	27	6879	91594	98472	3.92498909725251	1
phage_ZygoTaiga#1	34	27	6394	92700	99093	4.22270878949015	1
