# Supplementary material for: Beyond the Limits: tRNA Array Units in Mycobacterium Genomes
Source: Front Microbiol. 2018 May 17;9:1042. doi: 10.3389/fmicb.2018.01042 (PMC5966550; doi:10.3389/fmicb.2018.01042)
Supplement: Supplementary file 3 [file Table_3.XLS]

## Sheet: Sheet1
Supplementary Table S3. tRNA arrays identified in mycobacteria plasmids
Plasmid	Number of tRNAs	Array length (bp)	Array density (tRNA/kb)	Plasmid size (bp)	Genome	tRNA array group
unnamed1	26	3153	8.24	437.571	M. chimaera AH16	G3
Plasmid 2	28	3247	8.62	324.321	M. chimaera MC045	G3
pCBMA213_1	32	12162	2.63	273.06	M. sp. CBMA231	G2
M.chelonae_contig51	37	7721	4.79	264.181	M.chelonae 15515	G2
M. abscessus_contig1	27	2992	9	194.479	M. abscessus 6G-0125-S	G3
M. abscessus_contig1	27	2992	9	194.463	M. abscessus 6G-0728-R	G3
M. abscessus_contig1	27	2992	9	194.019	M. abscessus 6G-0728-S	G3
M. abscessus_contig1	27	2992	9	193.949	M. abscessus 6G-1108	G3
