# Supplementary material for: Beyond the Limits: tRNA Array Units in Mycobacterium Genomes
Source: Front Microbiol. 2018 May 17;9:1042. doi: 10.3389/fmicb.2018.01042 (PMC5966550; doi:10.3389/fmicb.2018.01042)
Supplement: Supplementary file 4 [file Table_4.XLS]

## Sheet: Sheet1
Supplementary Table S4. tRNA array features.
Genomes	tRNAs in array	Array group	F/S growing species	GC% genome (plasmid)	GC% array	Endonuclease	Structured RNA	tmRNA	Array genomic location	Strain isolation	Environmental/Clinical strain
CBMA213	32	G2	F	63,95 (62,92)	63.4764	Y	Y	N	Plasmid	Brazil	Environmental
M.abscessus.1039	38	G2	F	62.9118	62.2764	Y	Y	N	Chromosome	United Kingdom	Clinical
M.abscessus.106	36	G2	F	63.9048	61.9484	Y	Y	N	Chromosome	United Kingdom	Clinical
M.abscessus.1106	38	G2	F	63.2	62.2708	Y	Y	N	Chromosome	United Kingdom	Clinical
M.abscessus.1169	35	G2	F	63.625	61.6803	Y	Y	N	Chromosome	United Kingdom	Clinical
M.abscessus.180	38	G2	F	63.5909	62.2162	N	Y	N	Chromosome	United Kingdom	Clinical
M.abscessus.242	20	G2	F	62.7317	60.8677	Y	Y	N	Chromosome	United Kingdom	Clinical
M.abscessus.310	37	G2	F	63.637	61.8704	N	Y	N	Chromosome	United Kingdom	N/D
M.abscessus.343	34	G2	F	63	62.0767	Y	Y	N	Chromosome	United Kingdom	Clinical
M.abscessus.5S-1215	37	G2	F	63.5	61.26	Y	Y	N	Chromosome	United Kingdom	Clinical
M.abscessus.625	38	G2	F	63.7895	62.4746	Y	Y	N	Chromosome	USA	Clinical
M.abscessus.643	36	G2	F	63.3846	62.004	Y	Y	N	Chromosome	USA	Clinical
M.abscessus.650	20	G1	F	63.2558	57.2322	N	Y	Y	Prophage	USA	N/D
M.abscessus.6G-1108	27	G3	F	64,07 (64,72)	63.2019	Y	N	N	Plasmid	USA	Clinical
M.abscessus.706	36	G2	F	63.8889	61.939	Y	Y	N	Chromosome	USA	Clinical
M.abscessus.712	37	G2	F	63.5366	61.8769	N	Y	N	Chromosome	USA	Clinical
M.abscessus.7396_6#51	36/20	G2/G1	F	62.4819	62,47 (G2) / 56,83 (G1)	Y (G2) / N (G1)	Y	Y (G1)	Chromosome (G2) / Prophage (G1)	United Kingdom	Clinical
M.abscessus.7396_7#13	21	G1	F	63.5069	56.0083	N	Y	Y	Prophage	United Kingdom	Clinical
M.abscessus.7396_7#23	36/20	G2/G1	F	62.8372	62,47 (G2) / 56,84 (G1)	Y (G2) / N (G1)	Y	Y (G1)	Chromosome (both)	United Kingdom	Clinical
M.abscessus.7396_7#8	21	G1	F	63.058	56.0083	N	Y	Y	Prophage	United Kingdom	Clinical
M.abscessus.7396_8#51	21	G2	F	63.5789	60.6973	N	N	N	Chromosome	United Kingdom	Clinical
M.abscessus.7520_7#45	36	G2	F	63.2899	61.9352	Y	Y	N	Chromosome	United Kingdom	Clinical
M.abscessus.7520_7#47	36	G2	F	63.7059	61.9352	Y	Y	N	Chromosome	United Kingdom	Clinical
M.abscessus.892	31	G2	F	63.1429	61.7432	Y	Y	N	Chromosome	Ireland	Clinical
M.abscessus.95	37	G2	F	62.7647	61.5179	Y	Y	N	Chromosome	United Kingdom	Clinical
M.abscessus.bolletii.107	22	G1	F	63.0556	57.0106	N	Y	Y	Chromosome	United Kingdom	Clinical
M.abscessus.bolletii.909	36	G2	F	63.3333	61.9398	Y	Y	N	Chromosome	United Kingdom	Clinical
M.abscessus.FLAC004	36	G2	F	64	62.2633	Y	Y	N	Chromosome	USA	Clinical
M.abscessus.FLAC055	36	G2	F	63	62.29	Y	Y	N	Chromosome	USA	Clinical
M.abscessus.M24	36	G2	F	63.2712	62.3836	Y	Y	N	Chromosome	Malaysia	Clinical
M.abscessus.UC22	37	G2	F	64	61.4148	Y	Y	N	Chromosome	Korea	Clinical
M.austroafricanum.44191	23	G2	F	66.2778	65.3641	Y	Y	N	Chromosome	South Africa	Environmental
M.avium.hominissuis.MK20-1	25	G3	S	68.0594	63.1437	Y	N	N	Chromosome	Japan	Clinical
M.avium.hominissuis.Tone-1	27	G3	S	68.0056	62.8298	Y	N	N	Chromosome	Japan	Clinical
M.avium.hominissuis.Tone-13	27	G3	S	67.74	62.8298	Y	N	N	Chromosome	Japan	Clinical
M.avium.hominissuis.100	28	G3	S	68.3434	63.2205	Y	N	N	Chromosome	USA	Clinical
M.avium.hominissuis.DH-6	28	G3	S	68.0711	63.5396	Y	Y	N	Chromosome	Japan	Clinical
M.avium.hominissuis.TR-M-2	27	G3	S	67.7297	62.8298	Y	N	N	Chromosome	Japan	Clinical
M.bouchedurhonense.45439	27	G3	S	67.0556	62.9684	Y	N	N	Chromosome	France	Clinical
M.canariasense.47953	27	G2	F	66.4828	65.6435	Y	N	N	Chromosome	Spain	Clinical
M.chelonae.15515	27/37	G3/G2	F	63,32 (61,81)	62,85 (G3) / 62,15 (G2)	Y (both)	Y (G2)	N	Chromosome (G3) / Plasmid (G2)	USA	Clinical
M.chelonae.15519	20	G1	F	63	57.1484	N	Y	Y	Prophage	USA	Clinical
M.chelonae.96-1720	20	G1	F	63.4412	57.3412	N	Y	N	Chromosome	Belgium	Clinical
M.chelonae.B3_S15	20	G1	F	63.5714	57.1372	N	Y	Y	Chromosome	USA	N/D
M.chelonae.D16R7	20	G1	F	63.8108	58.3915	N	Y	N	Prophage	Germany	Environmental
M.chimaera.AH16	26	G3	S	65,00 (64,57)	62.7656	Y	N	N	Plasmid	USA	Clinical
M.chimaera.MC045	28	G3	S	67,48 (64,55)	63.1205	Y	N	N	Plasmid	Australia	Environmental
M.conceptionense.GA-1041	32	G2	F	65.4654	63.3484	Y	N	Y	Chromosome	India	Clinical
M.conceptionense.MLE	38	G2	F	65.4457	66.9884	Y	Y	N	Chromosome	USA	Clinical
M.fortuitum.acetamidolyticum.JCM6368	29	G3	F	64.8889	63.2372	Y	N	N	Chromosome	Japan	N/D
M.immunogenum.HXXI	36	G2	F	63.4203	60.8124	Y	Y	N	Chromosome	USA	Environmental
M.koreense.19819	37	G6	S	68.4483	65.5106	Y	N	N	Chromosome	Korea	Clinical
M.mageritense.104973	27	G2	F	66.6	65.6263	Y	N	N	Chromosome	N/D	N/D
M.massiliense1117	20	G1	F	63.625	57.3874	N	Y	N	Chromosome	Australia	Clinical
M.massiliense1140	20	G1	F	63.6667	57.2357	N	Y	Y	Chromosome	United Kingdom	Clinical
M.massiliense123	20/37	G1/G2	F	63.5	56,95 (G1) / 61,83 (G2)	N (G1) / Y (G2)	Y (both)	Y (G1)	Prophage (G1) / Chromosome (G2)	United Kingdom	Clinical
M.massiliense124	20/36	G1/G2	F	63.5	56,95 (G1) / 61,89 (G2)	N (G1) / Y (G2)	Y (both)	Y (G1)	Chromosome (both)	United Kingdom	Clinical
M.massiliense219	36	G2	F	63.5833	61.9352	Y	Y	N	Chromosome	United Kingdom	Clinical
M.massiliense492	36	G2	F	63.2667	62.2979	Y	Y	N	Chromosome	United Kingdom	Clinical
M.massiliense786	37	G2	F	63.3889	61.8704	N	Y	N	Chromosome	Netherlands	Clinical
M.massiliense93	36	G2	F	63.625	61.939	N	Y	N	Chromosome	Ireland	Clinical
M.massiliense971	36	G2	F	62.875	61.9352	Y	Y	N	Chromosome	United Kingdom	Clinical
M.saopaulense.66554	34	G2	F	63.5147	62.0669	Y	Y	N	Chromosome	N/D	N/D
M.saopaulense.8489	36	G2	F	63.6154	61.9388	Y	Y	N	Chromosome	USA	Environmental
M.sp.24999	30	G2	F	65.4091	63.8137	Y	N	N	Chromosome	USA	Environmental
M.sp.D16Q14	24	G2	F	62.9123	61.7284	Y	N	N	Chromosome	Germany	Environmental
M.sp.SWH-M3	25	G3	F	66.4458	62.8085	Y	N	N	Chromosome	China	Environmental
M.sp.UM.WWY	29	G3	F	65.7	63.2958	Y	N	N	Chromosome	Malaysia	Clinical
M.wolinskyi.CDC.01	28	G3	F	65.434	64.2831	Y	Y	N	Chromosome	USA	Clinical
phage.Alice	22	G4	N/D	64.68	61.15	N	N	Y	N/D	N/D	N/D
phage.ArcherS7	26	G4	N/D	64.69	61.15	N	N	Y	N/D	N/D	N/D
phage.Astraea	25	G4	N/D	64.68	61.13	N	N	Y	N/D	N/D	N/D
phage.Cali	27	G4	N/D	64.72	61.04	N	N	Y	N/D	N/D	N/D
phage.Colt	27	G4	N/D	64.69	61.78	N	N	Y	N/D	N/D	N/D
phage.Cosmo	23	G5	N/D	56.84	54.9	Y	N	Y	N/D	N/D	N/D
phage.EniyanLRS	23	G5	N/D	56.88	55.6	Y	N	Y	N/D	N/D	N/D
phage.ET08	26	G4	N/D	64.6	60.76	N	N	Y	N/D	N/D	N/D
phage.GardenSalsa	21	G1	N/D	60.92	57.24	Y	Y	Y	N/D	N/D	N/D
phage.GenevaB15	21	G1	N/D	60.78	56.93	Y	Y	Y	N/D	N/D	N/D
phage.Ghost	26	G4	N/D	64.64	61.39	N	N	Y	N/D	N/D	N/D
phage.Gizmo	26	G4	N/D	64.64	61.03	N	N	Y	N/D	N/D	N/D
phage.HyRo	26	G4	N/D	64.68	61.25	N	N	Y	N/D	N/D	N/D
phage.LifeSavor	26	G4	N/D	64.63	61.25	N	N	Y	N/D	N/D	N/D
phage.MrMagoo	21	G1	N/D	60.79	57.23	Y	Y	Y	N/D	N/D	N/D
phage.Myrna	28	G4	N/D	65.43	59.36	N	N	N	N/D	N/D	N/D
phage.PegLeg	18	G1	N/D	61.54	58.51	Y	Y	Y	N/D	N/D	N/D
phage.Phabba	25	G4	N/D	65.2	58.65	N	N	Y	N/D	N/D	N/D
phage.Pier	26	G4	N/D	64.71	61.75	N	N	Y	N/D	N/D	N/D
phage.Rey	21	G1	N/D	60.87	57.39	Y	Y	Y	N/D	N/D	N/D
phage.Rizal	27	G4	N/D	64.74	61.29	N	N	Y	N/D	N/D	N/D
phage.ScottMcG	25	G4	N/D	64.84	61.76	N	N	Y	N/D	N/D	N/D
phage.Specks	27	G4	N/D	64.66	61.33	N	N	Y	N/D	N/D	N/D
phage.Tyke	26	G4	N/D	64.65	61.07	N	N	Y	N/D	N/D	N/D
phage.Wildcat	23	G5	N/D	56.85	55.45	Y	N	Y	N/D	N/D	N/D
In GC% genome column, the values inside the parentheses represent the GC% content of the plasmid harbored by that bacteria genome. The values inside the parentheses in other columns represent the array group. When the genome habors two arrays, the information about each array is '/' delimited and the array group informed within parentheses. In the F/S growing species column, F means fast-growing,…
