# Supplementary material for: Beyond the Limits: tRNA Array Units in Mycobacterium Genomes
Source: Front Microbiol. 2018 May 17;9:1042. doi: 10.3389/fmicb.2018.01042 (PMC5966550; doi:10.3389/fmicb.2018.01042)
Supplement: Supplementary file 6 [file Table_6.XLS]

## Sheet: Sheet1
Supplementary Table S6. tRNA isoacceptors with different tRNA anticodon base triplet in arrayed regions compared with non-arrayed regions
Genome	Isoacceptor type	#
M.abscessus.100	agu	1
	aug	1
M.abscessus.101	agu	1
	aug	1
M.abscessus.102	agu	1
	aug	1
M.abscessus.104	agu	1
	aug	1
M.abscessus.105	agu	1
	aug	1
M.abscessus.345	agu	1
M.abscessus.404	agu	1
M.abscessus.650	agu	1
M.abscessus.7396_6#51	agu	1
M.abscessus.7396_7#13	agu	1
M.abscessus.7396_7#23	agu	1
M.abscessus.7396_7#8	agu	1
M.abscessus.907	agu	1
M.abscessus.917	agu	1
M.abscessus.935	agu	1
M.abscessus.963	agu	1
M.abscessus.977	agu	1
M.abscessus.977	aug	1
M.abscessus.bolletii.107	agu	1
	aug	1
M.avium.hominissuis.100	agu	1
M.chelonae.15515	agu	1
M.chelonae.15519	agu	1
M.chelonae.96-1720	agu	1
M.chelonae.B3.S15	agu	1
M.chelonae.D16Q24	agu	1
M.chelonae.D16R14	agu	1
M.chelonae.D16R2	agu	1
M.chelonae.D16R7	agu	1
M.fortuitum.acetamidolyticum.JCM6368	agu	1
	uau	1
M.koreense.19819	aug	1
M.massiliense1091	agu	1
M.massiliense1092	agu	1
M.massiliense1093	agu	1
M.massiliense1094	agu	1
M.massiliense1117	agu	1
M.massiliense1140	agu	1
M.massiliense1141	agu	1
M.massiliense123	agu	1
M.massiliense124	agu	1
M.massiliense663	agu	1
M.massiliense705	agu	1
M.sp.24999	auc	1
M.sp.SWH-M3	agu	1
	gcg	1
M.sp.UM.WWY	agu	1
	uau	1
M.abscessus.bolletii.920	gag	1
M.avium.hominissuis.DH-6	gcg	1
	uau	1
M.wolinskyi.CDC.01	gac	2
	cac	1
M.abscessus.6G-0125-S	uau	1
M.abscessus.6G-0728-R	uau	1
M.abscessus.6G-0728-S	uau	1
M.abscessus.6G-1108	uau	1
M.abscessus.7396_8#66	cgu	1
M.abscessus.7396_8#70	cgu	1
M.abscessus.7520_7#32	cgu	1
	ugu	1
M.abscessus.7520_7#47	cgu	1
M.abscessus.7520_7#48	cgu	1
M.avium.hominissuis.IH-483	uau	1
M.avium.hominissuis.MK20-1	uau	1
M.avium.hominissuis.Tone-1	uau	1
M.avium.hominissuis.Tone-13	uau	1
M.avium.hominissuis.TR-M-2	uau	1
M.bouchedurhonense.45439	uau	1
M.abscessus.5S-1215	caa	1
M.abscessus.876	cua	1
M.abscessus.877	cua	1
M.abscessus.878	cua	1
M.abscessus.887	cua	1
