# Supplementary material for: Beyond the Limits: tRNA Array Units in Mycobacterium Genomes
Source: Front Microbiol. 2018 May 17;9:1042. doi: 10.3389/fmicb.2018.01042 (PMC5966550; doi:10.3389/fmicb.2018.01042)
Supplement: Supplementary file 7 [file Table_7.XLS]

## Sheet: Sheet1
Supplementary Table S7. Prophages within mycobacteria genomes harboring tRNA arrays.
Genome	Array region	Prophage region	Incomplete/intact prophage	Phage with most hits	GC% region	Elements identified	Contig	Genome access number
M.chelonae.15519	429816-434928	415424-488931	intact	PegLeg	58.19	integrase,recombinase,head,tail,capsid,portal,terminase	10	MLIT00000000.1
M.abscessus.907	559393-565261	505508-579689	intact	PegLeg	59.43	terminase,portal,capsid,tail,integrase	13	FWCO00000000.1
M.abscessus.7396_7#8	57186-63468	32-78409	intact	PegLeg	57.26	head,tail,capsid,portal,terminase,integrase,recombinase	28	CSXD00000000.1
M.abscessus.650	147593-152867	92363-165365	intact	PegLeg	58.09	terminase,portal,capsid,tail,recombinase,integrase	14	FSPP00000000.1
M.abscessus.7396_6#51	1345-6600	6379-17596	Incomplete	PegLeg	57.6	integrase	66	CSTU00000000.1
M.chelonae.D16R7	137863-143731	124972-206193	intact	PegLeg	59.28	integrase,tail,capsid,portal,terminase	18	MAFH00000000.1
M.massiliense123	518828-523747	450728-538106	intact	PegLeg	57.9	tail,terminase,portal,capsid,head,recombinase,integrase	4	FVNT00000000.1
M.abscessus.7396_7#13	60326-66608	63095-76610	Incomplete	PegLeg	56.57	integrase	1	CSVM00000000.1
