# Supplementary material for: Beyond the Limits: tRNA Array Units in Mycobacterium Genomes
Source: Front Microbiol. 2018 May 17;9:1042. doi: 10.3389/fmicb.2018.01042 (PMC5966550; doi:10.3389/fmicb.2018.01042)
Supplement: Supplementary file 10 [file Data_Sheet_1.ZIP]

Archive with 6 entries (5 files):
- README.txt
- example/
- example/At.ferrooxidans_aragorn_output.fas
- example/M.abs.UC22_aragorn_output.fas
- example/output_list.txt
- tRNAs_Array_Finder_multifiles1.1.pl
