# Supplementary material for: Beyond the Limits: tRNA Array Units in Mycobacterium Genomes
Source: Front Microbiol. 2018 May 17;9:1042. doi: 10.3389/fmicb.2018.01042 (PMC5966550; doi:10.3389/fmicb.2018.01042)
Supplement: Supplementary file 10 [file Data_Sheet_1.ZIP › README.txt]

GUIDE

To execute the script two types of file are needed: (i) a list with the ARAGORN output file names, and (ii) the ARAGORN output files. Before each script run, it is necessary modify some lines in the script with such files. In the script, the line 5 corresponds to the location of the list with the ARAGORN output file names (file i); and line 19 to the location of the ARAGORN output files (file ii).
Accompanying the script there are some example files, including two ARAGORN output files (M. abscessus UC22 and At. ferrooxidans) and the list of these files (ARAGORN output files).
