# Supplementary material for: Beyond the Limits: tRNA Array Units in Mycobacterium Genomes
Source: Front Microbiol. 2018 May 17;9:1042. doi: 10.3389/fmicb.2018.01042 (PMC5966550; doi:10.3389/fmicb.2018.01042)
Supplement: Supplementary file 10 [file Data_Sheet_1.ZIP › example/At.ferrooxidans_aragorn_output.fas]

>1-1tRNA-Lys(ttt)[83988,84063]
ggggatgtagctcagtcggtagagcagcggccttttaagccgtgggtcgc
gggttcgaatcccgccgtccccacca
>1-2tRNA-Phe(gaa)[132538,132613]
gcccaggtagctcagtcggtagagcagaggactgaaaatcctcgtgtcgg
cggttcgattccgtccctgggcacca
>1-3tRNA-Gln(ttg)[221102,221189]
ctggcccgctggctgggagtggaggcggcgctgctctttggtagcggtta
tctggccaatctgggggtcatctccacgctggtcgggc
>1-4tRNA-Tyr(gta)[275027,275111]
ggaggggttcccgagcggtcaaagggatcagactgtaaatctgacggctc
tgccttcggaggttcgaatcctcccccctccacca
>1-5tRNA-Gly(tcc)[275169,275242]
gcgggtgtagttcaacggtagaacctcagccttccaagctgatggtgtgg
gttcgattcccatcacccgctcca
>1-6tRNA-Thr(ggt)[275251,275326]
gcccacatagctcagtcggtagagcacttccttggtaaggaagaggtcac
cggttcgaatccggttgtgggctcca
>1-7tRNA-Trp(cca)[276615,276690]
agggcagtagctcaattggtagagcagcggtctccaaaaccgcaggttgg
gggttcgagcccctcctgccctgcca
>1-8tRNA-Met(cat)[333010,333086]
tgcggggtggagcagccaggcagctcgtcgggctcataacccgaaggtcg
taggttcaaatcctacccccgctacca
>1-9tRNA-Ile(gat)[334792,334868]
gggcctatagctcagctggctagagcacacgactgataatcgtgaggtca
gtggttcgagtccacttgggcccacca
>1-10tRNA-Ala(tgc)[334872,334947]
ggggctgtagctcagttgggagagcacctgctttgcaagcagggggtcac
cggttcgagaccggtcagctccacca
>1-11tRNA-Thr(tgt)[516965,517040]
gctggcgtagctcagtcggtagagctactgatttgtaatcagtgggtcgg
gggttcgattcctctcgccagcacca
>1-12tRNA-Arg(cct)c[519394,519469]
gcctcggtagctcagtggatagagcaaccgcctcctaagcggtaggtcgc
gcgttcgattcgcgctcggggcacca
>1-13tRNA-Ser(gct)[587815,587907]
ggagagatggccgagcggctgaaggcgctcccctgctaagggagtatggg
gctaaacactccatcgagggttcgaatccctctctctccgcca
>1-14tRNA-Arg(tct)c[770088,770164]
gcgcctgtagctcaaccggatagagcaacggccttctaagccgtaggtcg
ggggttcgagtccctccaggcgcacca
>1-15tRNA-Gly(gcc)[781400,781474]
gcgggaatagctcagtggtagagcacaaccttgccaaggttggggtcgcg
agttcgagcctcgtttcccgctcca
>1-16tRNA-Cys(gca)[781515,781588]
ggctgggtggcagaatggtcatgcagcggcctgcaaagccgtggaagccg
gttcgattccggccccagcctcca
>1-17tRNA-Thr(cgt)c[805843,805918]
gccggcgtagctcagttggtagagcaaccgattcgtaatcggtaggtcgg
aggttcgactcctcttgccggcacca
>1-18tRNA-Val(tac)[830924,830999]
gggcggttagctcagttggtagagcgtcggctttacacgccgaatgtcgg
gggttcgagcccctcaccgcccacca
>1-19tRNA-Asp(gtc)[831011,831087]
ggggtggtagttcagttggttagaatgccggcctgtcacgccggaggtcg
cgggttcgagccccgtccgccccgcca
>1-20tRNA-Ala(ggc)[909149,909224]
ggggccatagctcagctgggagagcgcttgaatggcattcaagaggtcgg
cggttcgatcccgcctggctccacca
>1-21tRNA-Arg(tct)c[1027145,1027220]
gcggccgtagttcagcggacagaacatcggtcttctacaccgagtggcgg
gggttcgaatccctccggtcgcgcca
>1-22tRNA-Arg(tcg)c[1027226,1027301]
gcccctgtagctcagtggacagagcacctggtttcggcccagggtgccgg
gagttcaaatctctccaggggcacca
>1-23tRNA-Leu(taa)c[1027556,1027640]
gcccgcatggcggaattggcagacacggaggatttaagtccctttgcgaa
agcacttgccggttcgagtccggctgcgggtacca
>1-24tRNA-Phe(gaa)c[1027655,1027730]
gcagcgatagctcagttggtagagcgcctggttgaaggccagggcgtcgc
cggttcaactccggctcgctgcacca
>1-25tRNA-Leu(caa)c[1027736,1027820]
gccctgctggtggaattggcagacacaccggactcaaaatccgcagcctt
cgggcatgcgggttcaactcccgcgcagggtacca
>1-26tRNA-Lys(ttt)c[1027970,1028045]
gggtgtgtagctcaactggtagagcactagacttttaatctaggggtcgc
gggttcgatccccgccgcacccacca
>1-27tRNA-Gln(ctg)c[1028059,1028132]
tgggaagtcgtctagtggtaggacgcctggctctgacccaggcaaccggg
gttcgaggccctgcttcccagcca
>1-28tRNA-Leu(cag)c[1028140,1028227]
gcctctatggtgaaacggtaaacgcgccggcctcagaagccggagccatc
aacatggcatgcaggttcgagtcctgctaggggcacca
>1-29tRNA-Glu(ttc)c[1028243,1028319]
gctcctatccagctagcggtccaggcgaccggcctttcaagccggggaca
cgggttcaaatcccgttgggagcgcca
>1-30tRNA-Glu(ctc)c[1028333,1028407]
gcttccatcggctatcggtcaggccgccgggttctcaaccaggaaaggcg
ggttcaactcccgctggaagtacca
>1-31tRNA-Arg(acg)c[1028409,1028484]
gcccgcatagctcagtggacagagcgcccgcctacgaagcgggaggccgc
aggttcgacccctgctgtgggcacca
>1-32tRNA-Ile(gat)c[1028877,1028952]
gcatccctagctcagttggcagagcacacgaccgataatcgtgaggccga
tggttcgagtccatcgggatgcacca
>1-33tRNA-Val(tac)c[1028958,1029033]
gcaggtttagctcagttggtagagcgtcggctttacacgccgaatgtcgg
cggttcgaccccgtcaacctgcacca
>1-34tRNA-Met(cat)c[1029039,1029114]
ggacaattagctcagttggcagagcggcggactcataagccgcaggtcgc
cggttcgaccccggcattgtccacca
>1-35tRNA-Met(cat)c[1029986,1030060]
ggacccgtagctcagaggcagagcggacggctcataactgtcgggtcggg
atttcgaaattccccgggtccacca
>1-36tRNA-Cys(gca)c[1030071,1030145]
gcacggttagccaagcggcccaagcggcggtctgcaaaaccgcagagacc
ggttcgactccggtaccgtgctcca
>1-37tRNA-Gln(ttg)c[1030151,1030225]
tgagggcttgtcgcatggcgtgacgctgggccttggacccagtaccagca
ggttcgattcctgcgctctcagcca
>1-38tRNA-Thr(cgt)c[1030545,1030620]
gccggattagctcagaggccagagcaaccgccccgtaagcggtaggccct
cggttcgactccgagatccggcacca
>1-39tRNA-Thr(tgt)c[1031415,1031490]
gccggtttagctcagacggtagagcgcctgccctgtaagcaggatgtcgt
cgattcgatttcggcaaccggctcca
>1-40tRNA-Asp(gtc)c[1032726,1032802]
gatctattagctcagatggccagagcgccgccctgtcacggcggaggtcg
ccggttcaagcccggcatagatcgcca
>1-41tRNA-His(gtg)c[1032816,1032891]
gtggctttagctcagttggtagagccctggattgtgattccagtggtcac
gggttcgagccccgtaagccacccca
>1-42tRNA-Ser(cga)c[1032910,1033001]
ggaaatgtggcagagcatggttgattgcgccgccctcgaaaagcggaggc
tgtgaaaacggcccgcaggttcgaatcctgccatttccgcca
>1-43tRNA-Lys(ctt)c[1033006,1033081]
gcgcttatggctcaattggtagagcatccggctcttaaccggagggttcc
agattcgatttctggtgggcgcacca
>1-44tRNA-Pro(cgg)c[1033086,1033163]
ctgggtgtagctcagtctggccagagtgcctggttcggatccaggaggcc
gccggttcgaatccggccacccagacca
>1-45tRNA-Tyr(gta)c[1033175,1033259]
ggagcatgagggattcggcaaacccatccggctgtaaaccggacgcccct
ggcaacgcgcggttcgattccgtggtgctccacca
>1-46tRNA-Ser(gga)c[1033391,1033480]
ggagcgttgccagagaggcctattggcgctgcttggaaagcagatggtcg
ggcaaccggcacgaaggttcgaatccttcacgctccgcca
>1-47tRNA-Ser(gct)c[1033529,1033617]
ggaaggttggctcaatggtacagcagcggtttgctaaaccgccgtcggga
cttcccggcatgcaggttcgagtcctgcaccttccgcca
>1-48tRNA-Leu(tag)c[1033695,1033779]
gcgagcgtggcggaatcggtagacgcgccggatttaggttccggtgggac
accccgtgtcggttcgagtccgaccgttcgtacca
>1-49tRNA-Ser(tga)c[1033800,1033890]
ggagatttggccgagtggtttaaggcagcggtcttgaaaatcgccgggcg
cctctggcgttccctgggttcgaatcccagagtctccgcca
>1-50tRNA-Pro(tgg)c[1034133,1034209]
cggggtgtggcctaatctggtatggcgcttgctttgggagcaagagactg
taggttcaaatcctatcgccccgacca
>1-51tRNA-Asn(gtt)c[1034310,1034384]
tggggtgtagctcagaggcagagcagccggctgttaaccggcccgtcgaa
agttcgatcctttcctccccagcca
>1-52tRNA-Ala(tgc)c[1035027,1035102]
gggcctgtagctcagttgggagagcgcatgctttgcaagcatgatgtcat
cggttcgatcccgttcaggtccacca
>1-53tRNA-Gly(tcc)c[1035250,1035325]
gcgggcttggcatatcggccttgtgcaatagccttccaagctgtccaggc
gggttcgattcccgcagcccgctcca
>1-54tRNA-Trp(cca)c[1035936,1036012]
gccgacatagctcaacctggtagagtgcccgcctccaaagcgggatgttg
ggggttcgactccctctgtcggtgcca
>1-55tmRNA[1222516,1222879]
gggggcgaccggcttcgacgcaggtcgcgaagccttcggtgcatgcagag
ctgcggttcgctcttaaaactggtcgcagattcataattgccaacgacag
caattacgctctcgctgcttaagcagtgagccctctgcccggatttgtct
gtggatccggagccgaaaggcgcgcggagggtcatgaaacacggaatcgt
gcgcattctagtctgtgggatgcgcgctaaattaaagcagaatcgccatg
tcgtcatcctgtctgtcggagggcggtgcggttaaagccaaaagacaaac
tacgcatgtagatccggtggtctaggtactgcggacgcgggttcaattcc
cgccgcctccacca
>1-56tRNA-Val(cac)[1346955,1347029]
gggcggttagctcagcggtagagcactgccttcacacggcaggggtcgca
ggttcaaaccctgcaccgcccacca
>1-57tRNA-Asn(gtt)[1593290,1593365]
tccccggtagctcagtcggtagagcgggtgactgttaatcactaggtcgg
cagttcgagcctgtcccggggagcca
>1-58tRNA-Leu(cag)c[1649108,1649194]
gccgaggtggcggaattggtagacgcgctaggttcaggtcctagtgagcg
aaagcttgtgctggttcgaatccagtccccggtacca
>1-59tRNA-Ser(gga)[1670787,1670877]
ggagaggtgaccgagcggccgaaggtgcagcactggaaatgctgtgtact
ccaaaagggtaccgtgggttcgaatcccaccctctccgcca
>1-60tRNA-Leu(taa)c[1696423,1696507]
gcccaggtggcgaaatcggtagacgcaagggacttaaaatccctcggctt
atgccgtgccggttcgagtccggccctgggcacca
>1-61tRNA-Lys(ctt)c[1705506,1705581]
gggttgttagctcagttggtagagcagctgactcttaatcagcgggtcgt
gggttcgatcccctcacaacccacca
>1-62tRNA-Arg(acg)c[1762799,1762875]
gcgctcgtagctcagctggatagagcaactggctacgaaccagtaggtcg
gcggttcgactccgtccgagcgcacca
>1-63tRNA-Ser(cga)c[1805147,1805237]
ggagaggtaccgaagtggccataacggcgccgactcgaaatcggatgggg
ggtaaaaccccacgtgggttcgaatcccaccctctccgcca
>1-64tRNA-Glu(ttc)[1882361,1882436]
gtccccatcgtctagtggcctaggacaccgccctttcacggcggtaacgg
gggttcgaacccccctggggacgcca
>1-65tRNA-Leu(tag)[1963407,1963491]
gcgagagtggcggaattggtagacgcactggatttaggttccagcggtta
cggccgtgcgagttcgagtctcgcctttcgcacca
>1-66tRNA-Leu(caa)c[2063587,2063673]
gccgggatggcggaactggtagacgcgccggactcaaaatccggtggtgg
tgacatcgtgtcggttcgagtccgactctcggtacca
>1-67tRNA-Pro(tgg)[2072761,2072837]
cggggcgtagcgcagcttggtagcgcgcctgctttgggagcaggatgtcg
taggttcgaatcctatcgccccgacca
>1-68tRNA-Met(cat)c[2080728,2080804]
gggcctgtagctcagttggttagagcaggggactcataatcccttggtcc
acggttcgagtccgtgcgggcccacca
>1-69tRNA-Ala(cgc)[2098637,2098712]
ggggcggtagctcagctgggagagcgtcgcgttcgcaatgcgaaggtcgg
gagttcgatcctcctccgctccacca
>1-70tRNA-Glu(ctc)c[2107047,2107122]
gctcccatcgtctagtggtctaggacactggcctctcacgtcggtaacag
gggttcgaacccccttgggagcgcca
>1-71tRNA-Gly(ccc)[2117161,2117234]
gcgggtgtagttcaatggcagaacctgagcttcccaagctcatggcgtgg
gttcgattcccatcacccgctcca
>1-72tRNA-Pro(ggg)c[2315014,2315090]
cggggcgtagcgcagcctggtagcgcacctgaatggggttcaggtggtcg
gaggttcaaatcctctcgccccgacca
>1-73tRNA-Val(gac)c[2322423,2322497]
aggcgcgtagctcagggggagagcgctaccttgacacggtagaggtcggc
ggttcgaaaccgcccgcgcctacca
>1-74tRNA-Leu(gag)c[2336971,2337055]
gccgaagtggtgaaattggtagacacaccgtcttgagggggcggcggcgc
aagctataccggttcgagtccggtcttcggcacca
>1-75tRNA-Arg(ccg)c[2435808,2435884]
gcgcagttagctcagatggatagagcgtcggcctccgaagccgaaggtca
ctggttcgactccagtactgcgcacca
>1-76tRNA-Gln(ctg)[2441447,2441520]
tgggggatcgtctagcggtaggaccgcggactctgactccgctaaccgtg
gttcgaatccacgtcccccagcca
>1-77tRNA-Gln(ttg)[2460871,2460945]
tggggcgtagccaagcggtaaggcaccggattttgattccggcattccca
ggttcgatccctggcgccccagcca
>1-78tRNA-His(gtg)[2462004,2462079]
gtggctgtagctcagtcggtagagtcccggattgtgattccggttgtcgc
gggttcgagccccgtcagccacccca
>1-79tRNA-Pro(cgg)c[2575013,2575089]
cggggcgtggctcagcctggtagagcgccgccttcgggaggcggatgtcg
gaggttcgaatcctctcgccccgacca
>1-80tRNA-Ala(tgc)c[2769590,2769665]
ggggctgtagctcagttgggagagcacctgctttgcaagcagggggtcac
cggttcgagaccggtcagctccacca
>1-81tRNA-Ile(gat)c[2769669,2769745]
gggcctatagctcagctggctagagcacacgactgataatcgtgaggtca
gtggttcgagtccacttgggcccacca
>1-82tRNA-Met(cat)c[2912963,2913039]
ggcgctttagctcagctggttagagcagcggaatcataatccgcgtgtcc
ggggttcgagtccctgaagcgccacca
