# Supplementary material for: Beyond the Limits: tRNA Array Units in Mycobacterium Genomes
Source: Front Microbiol. 2018 May 17;9:1042. doi: 10.3389/fmicb.2018.01042 (PMC5966550; doi:10.3389/fmicb.2018.01042)
Supplement: Supplementary file 10 [file Data_Sheet_1.ZIP › example/M.abs.UC22_aragorn_output.fas]

>1-1tRNA-Ile(gat)[22063,22139]
ggggctatagctcaggcggttagagcgcttcgctgataacgaagaggtcg
gaggttcgagtcctcctagccccacca
>1-2tRNA-Ala(tgc)[22266,22339]
ggggccttagctcagttggtagagcgctacctttgcaaggtagatgtcag
gagttcgattctcctaggctccac
>1-3tRNA-Leu(cag)[39970,40053]
gggcgagtggcggaatggcagacgcgctggcttcaggtgccagtgtcctt
cgggacgtgggggttcaagtcccccttcgcccac
>1-4tRNA-Ser(tga)[263798,263885]
ggtggcgtggcagagcggcctaatgcactcgccttgaaagcgagagacgg
ctaacaccgtccgggggttcaaatccctccgccaccgc
>1-5tRNA-Ser(gct)[278071,278160]
ggaggcgtgccagagcggccgaatgggactcactgctaatgagttgtccc
ctttacgggggaccggaggttcaaatcctctcgcctccgc
>1-6tRNA-Arg(acg)[278208,278281]
gcgcccgtagctcaacggatagagcatctgactacggatcagaaggttag
gggttcgaatcccttcgggcgcac
>1-7tRNA-Ser(cga)[298528,298618]
ggtggcgtgtccgagcggcctaaggagcacgcctcgaaagcgtgtgacgg
gtaacccccgtccgagggttcaaatccctccgccaccgcca
>1-8tRNA-Ser(gga)c[312203,312291]
ggaggattcgcctagtggcctatggcgctcgcctggaacgcgggttgggt
taatagccctcaggggttcaaatcccctatcctccgcca
>1-9tRNA-Pro(cgg)c[453588,453662]
cggggtgtggcgcagcttggtagcgcgcttcgttcgggacgaagaggtcg
tgggttcgaatcccgccaccccgac
>1-10tRNA-Thr(cgt)[541311,541386]
gccaccctagctcagtcggtagagcaattcactcgtaatgaataggtcag
gggttcgattcccctgggtggctcca
>1-11tRNA-Thr(tgt)[765676,765748]
gcctccttagctcagtggtagagcaccgctcttgtaaagcgaaggtcgtc
agttcaatcctgacagggggctc
>1-12tRNA-Lys(ttt)c[869902,869977]
gcccctatagctcagttggtagagctacggacttttaatccgcaggtccc
aggttcgagccctggtgggggcacca
>1-13tRNA-Glu(ttc)[870117,870190]
gcccccatcgtctagtggcctaggacgccgccctttcacggcggtagcac
gggttcgaatcccgttgggggtac
>1-14tRNA-Asp(gtc)[870219,870295]
ggccctgtggcgcagttggttagcgcgccgccctgtcacggcggaggtcg
cgggttcgagtcccgtcagggtcgcca
>1-15tRNA-Phe(gaa)[870332,870408]
ggccaggtagctcagttggtacgagcgtccgcctgaaaagcggaaggtcg
ccggttcgatcccggccctggccacca
>1-16tRNA-Arg(cct)c[1088348,1088421]
gccctcgtagctcaggggatagagcacggctctcctaaagccggtgtcgc
aggttcgaatcctgccgagggcac
>1-17tRNA-Ala(cgc)[1243285,1243360]
ggggctatagcgcagttggtagcgcgtctcgttcgcatcgagaaggtcag
gggttcgattccccttagctccacca
>1-18tRNA-Gln(ttg)c[1292083,1292155]
tccgtcgtggtgtaatcggcagcacctctgattttggttcagatagttca
ggttcgagtcctggcgacggagc
>1-19tRNA-Leu(taa)[1313094,1313168]
gcccccatagcccaattggcagaggcagcggacttaaaatccgccaagtg
tcggttcgagtccgactgggggcac
>1-20tRNA-Arg(ccg)c[1567697,1567770]
gccctcgtagctcaggggatagagcgtctgcctccggagcagaaggccgc
aggttcgattcctgccgagggcac
>1-21tRNA-Leu(tag)[1629438,1629522]
gcgggcgtggcgaaattggtaggcgcgcggggtttaggtccccgtgttcg
aaagaacgtgggggttcgagtccctccgcccgcac
>1-22tRNA-Lys(ctt)c[1681227,1681302]
gcgccgttagctcagttggtagagcagctgactcttaatcagcgggtccg
gggttcgagcccctgacggcgcacca
>1-23tRNA-His(gtg)c[1684160,1684235]
gtggctgtagttcagttggtagagcaccaggttgtgatcctggctgtcgc
gggttcgagtcccgtcagccacccca
>1-24tRNA-Arg(tct)c[1717346,1717420]
gcctccgtagctcagttggatagagcaagggccttctaatccctaggtcg
caggttcgattcctgccgggggcgc
>1-25tRNA-Gly(tcc)c[1744144,1744217]
gcgggtgtagctcaatggtagagccctagtcttccaaactagctacgcgg
gttcgattcccgtcacccgctcca
>1-26tRNA-Pro(tgg)[1744396,1744470]
cggggtgtagcgcagcttggtagcgcatccgctttgggagcggagggtcg
caggttcaaatcctgtcaccccgac
>1-27tRNA-Asn(gtt)[1874164,1874239]
tcccctgtagctcaattggcagagcatccgactgttaatcggacggttat
tggttcgagtccaatcgggggagcca
>1-28tRNA-Met(cat)[1889194,1889268]
ggggcggtagctcagttggttagagccgtggactcataatccattggtcg
cgggttcgagccccgcccgccctac
>1-29tRNA-Val(tac)[1939634,1939708]
gggcgtgtagctcagtggtagagctctggttttacacaccagcggtcggg
ggttcgaaaccctccgcgcccacca
>1-30tRNA-Leu(gag)c[2095518,2095604]
gtccgagtggcggaatggcagacgcgctagcttgaggtgctagtgcccta
ttaacgggcgtgggggttcaagtcccccctcggacac
>1-31tRNA-Cys(gca)[2374142,2374213]
gcgggtgtggctgagaggctaggcaccggcctgcaaagccgttcacacgg
gttcgagtcccgtcactcgctc
>1-32tRNA-Pro(ggg)[2425182,2425258]
cgggctgtggcgcagcttggtagcgcacttgactgggggtcaagtggtcg
caggttcaaatcctgtcagcccgacca
>1-33tRNA-Leu(caa)[2682904,2682980]
gccctcgtatcccaactggcagaggaaacggattcaaaacccgtgcagtg
tgagttcgaatctcaccgagggcacca
>1-34tRNA-Lys(ctt)[3096186,3096260]
gcgcctctagctcatctggccagagcacctgactcttaatcagggggtac
ggggttcgagaccccgggggcgtac
>1-35tRNA-Gly(tcc)[3096746,3096818]
gcgagcgtggtccaatggctacgacctcagacttccaatctgatgatgcg
ggttcgattcccgtcgctcgctc
>1-36tRNA-Leu(caa)[3096971,3097057]
ggccctgtggcgaaacatggcagccgcgccggattcaaactccggtgtcc
gacaggacgtgtgggttcgattccctccagggccacc
>1-37tRNA-Gln(ttg)[3097074,3097146]
tgccttgtggggtaatcggcagcccactggattttggctccgggagttca
ggttcgagccctggcgaggcagc
>1-38tRNA-Gln(ctg)[3097172,3097244]
tgcccggtggtctaacggcaggactcctgattctggatcaggtcggtgga
ggttcgaatcctccctgggcagc
>1-39tRNA-Thr(tgt)[3097357,3097432]
gccctgatagctcagtccggccagagcatctgccttgtaagcagagggtc
gccggttcgaatccggcttggggctc
>1-40tRNA-Thr(ggt)[3097452,3097526]
gccgccatagctcagtggcagagcgtttccttggtaaggaaaaggtctcg
ggttcaacccccgatggtggctcca
>1-41tRNA-Gly(gcc)[3097667,3097742]
gtggatgtagcgcagctggtagcgcgtctcgttgccaacgagaaggccgc
gggttcgaatcccgtcttccactcca
>1-42tRNA-Leu(cag)[3097877,3097951]
gcccctctggcccaactggcagaggcgtcggcttcaggtgccgaaggttc
ccggttcgaatccggggaggggtac
>1-43tRNA-Gln(ctg)[3098363,3098440]
acaagcactagctcaattggcagagcaatcgtttctggaacggtaggtcg
ccggttcaagtccggcgtgtttatccca
>1-44tRNA-Asn(gtt)[3098738,3098813]
tagctcgtagctcaattgtggcagagcgcgcgactgttaatcgcgtggtt
ggaggttcgactcctcccgggctagc
>1-45tRNA-Ala(tgc)[3098977,3099050]
gggggcttagctcatctggtagagcgcctgccttgcaagcaggaggtggc
gggttcaagccccgtagcttccac
>1-46tRNA-Glu(ctc)[3099633,3099708]
ggtccgttcgtctagttggcccaagacacctggttctcaaccagaagatc
accggttcgaatccggtacggactac
>1-47tRNA-Phe(gaa)[3099845,3099920]
ggtcccgaagctgaactggttcaagcgctcggttgaagcccaagagatgg
cggttcgattccgtccgggaccacca
>1-48tRNA-Leu(gag)[3099923,3100010]
gtcgatgtggcggaacggaatacgcactagcttgaggtgctagcgcccta
ttacgggtatgcaggttcgactcctgtcatcgacacca
>1-49tRNA-Arg(acg)[3100012,3100085]
gccgcggtagctcagtagagagagcacctgcctacgaagcagggggccgg
gggttcaaatccctctcgcggtac
>1-50tRNA-Ile(gat)[3100106,3100180]
cgactcatagctcagctggttagagcgccgctctgataaggcggaggtct
ggggttcaagtccctgtgagtcgac
>1-51tRNA-Asp(gtc)[3100569,3100644]
tgccggtgtagctcagcggtagagcgtccgcctgtcgagcggagggccgc
gggttcaagtcccgtcactggcgccc
>1-52tRNA-Val(tac)[3100670,3100746]
agtctcgtagctcagttggaagagcacctggtttacacccagggttgtcg
ggggttcgaatccctccgggactacca
>1-53tRNA-Tyr(gta)[3100748,3100830]
gccggcacggcgcagaggcgaggcgcagcggcctgtaaagccgttctttc
gggtgagtgggttcaattccttctgccggcacc
>1-54tRNA-Pro(tgg)[3100860,3100934]
cgggatgtggcgcagcttggtagcgcatctgctttgggagcagagggtcg
cacgttcaaatcgtgtcatcccgac
>1-55tRNA-Arg(ccg)[3100948,3101021]
gcccgcgtagctcagtggatagagcgcctgcctccgaagcaggaggcccc
gagttcaactctcggcgtgggtac
>1-56tRNA-Lys(ttt)[3101044,3101117]
tgcccctatggtgtaagttggtagcactcttggcttttacccttgaaacg
tcggttcgaacccggctggggcac
>1-57tRNA-Trp(cca)[3101585,3101658]
gcgtccgtggtctagcggctaagacgccggtctccaaaaccggaagacgc
aggttcaagtcctgccgggcgtgc
>1-58tRNA-Glu(ttc)[3101724,3101797]
ggcgtcgtgctgtgatggctaggcacccgggttttcacctcgggacgcgc
gggttcaattcccgtcggcgctac
>1-59tRNA-Arg(cct)[3101970,3102043]
tgcccctgtagctcagtggacagagcggcacggtcctaacgtgacggccg
gcggttcgaatccgtctggggcgc
>1-60tRNA-Ala(ggc)[3102178,3102253]
gggctgttggcacagttggtagcacgcttccgtggcgcgggagaggtcac
cggttcgatcccggtacagtccacca
>1-61tRNA-Met(cat)[3102625,3102700]
agcggagtagggcagctcggtcagcccgcgtggctcataaccacgaagtc
gcaggttcgaatcctgcctccgccac
>1-62tRNA-Met(cat)[3103003,3103076]
cgctccgtagctcagttggtagagctccgcactcataatgcggaggtcgc
gggttcaagtcccgccggagcaac
>1-63tRNA-Ser(tga)[3103716,3103806]
ggaagacccacccgagggctggcgacgggcgctgtcttgaaaacagttgg
ggccgagaggcccgtgtcggttcgatcccgacgtcttccgc
>1-64tRNA-His(gtg)[3103942,3104016]
gcggcgttagctcagcggcagagccccggtttgtggaaccggtagtcgtc
ggttcgatcccgacacgtcgcccca
>1-65tRNA-Arg(tct)[3104499,3104573]
gcctccgtggcgcaacggatagcgcaccggctttctactccgatggttgc
cggttcgaatccggccgggggcacc
>1-66tRNA-Pro(ggg)[3104652,3104729]
cgggctgtgggaaagcttggtcaatccgcctggctgggggccaggaaatc
gcgcgttcgaatcgcgccagcccgacca
>1-67tRNA-Cys(gca)[3106761,3106834]
gtctccgtggccgagtggttaggcagcggcctgcaaagccgtctacgccg
gttcaaatccggccggagactcca
>1-68tRNA-Thr(cgt)[3106857,3106931]
gcccccatagctcagttggccagagcggctcactcgtaatgagcaggtca
ccggttcgattccggttgagggctc
>1-69tRNA-Pro(cgg)[3106957,3107031]
cggggtatgggaaagcttggcaatccgcctcgttcgggacgaggagaccg
gcggttcaaatccgtctaccccgac
>1-70tRNA-Ser(gct)[3107790,3107876]
ggagacgtggcagagcggcgaatgcagcgcgttgctagcgcgtagtcgac
ctacatcggccgagggttcgagtccctccgtctccgc
>1-71tRNA-Arg(cct)[3120637,3120710]
gccctcgtagctcaggggatagagcacggctctcctaaagccggtgtcgc
aggttcgaatcctgccgagggcac
>1-72tRNA-Val(cac)c[3256846,3256920]
ggtctcgtagctcagcggaagagcactcgcctcacacgcgaggggtcgct
ggttcgaacccagccgggaccacca
>1-73tRNA-Gly(gcc)[3257068,3257141]
gcggatgtagcgcagttggtagcgcatcaccttgccaaggtgagggtcgc
gggttcgaatcccgtcatccgctc
>1-74tRNA-Cys(gca)[3257166,3257239]
ggtggagtggccgagtggtgaggcaacggcctgcaaagccgtgcacacgg
gttcgattcccgtctccacctcca
>1-75tRNA-Val(gac)[3257250,3257324]
gcgcgattagctcagcgggagagcgcttccctgacacggaagaggtcact
ggttcaatcccagtatcgcgcacca
>1-76tRNA-Glu(ctc)c[3607527,3607602]
gcccccgtcgtctagcggcctaggacgccgccctctcacggcggtagcgt
gggttcgaatcccatcgggggtacca
>1-77tRNA-Gln(ctg)c[3607698,3607770]
tggggtatggtgtaattggcaacacagctgattctggttcagccattcta
ggttcgagtcctggtaccccagc
>1-78tRNA-Ala(ggc)c[3761903,3761978]
ggggctatggcgcagctggtagcgcaccacactggcagtgtgggggtcag
gggttcgagtccccttagctccacca
>1-79tmRNAc[3783473,3783839]
ggggctgaacggtttcgacagcgagtctcgacttaagggaagcgtgccgg
tgcaggcaagagaccaccgtaagcgtcattgcaaccaattaagcgccgat
tctcatcagcgcgactacgcactcgctgcctaagcgactgcgtgtctgtc
agaccgggacctcccgcggcccggaccctggcatcagctagcgggatcaa
ccggtggcttcggccgcggaggccaccgggacatcaaacagcggctggga
tcgtcatctcggcttgttcgcgggaccgagagatccaagtagaggcatag
cgaactgcgcacggagaagccttaatgaagggccgttggacccgggttca
attcccggcagctccac
>1-80tRNA-Met(cat)c[3808052,3808126]
cgcggggtggagcagctcggtagctcgctgggctcataacccagaggtcg
caggttcaaatcctgtccccgctac
>1-81tRNA-Trp(cca)c[4189093,4189166]
aggggtgtagctcaactggcagagcagcggtctccaaaaccgcaggttgc
aggttcaagtcctgtcacccctgc
>1-82tRNA-Met(cat)c[4190996,4191072]
ggcggtgtagctcagctggttagagcgcacgactcataatcgtgaggtcg
ggagatcgagcctccccaccgctacca
>1-83tRNA-Thr(ggt)c[4191110,4191183]
gcccccttagctcagtcggcagagcgtttccatggtaaggaaaaggtcaa
cggttcgattccgttagggggctc
>1-84tRNA-Tyr(gta)c[4210576,4210659]
ggcgggttgcccgagcggccaatgggagcggactgtaaatccgtcggctt
acgcctacgcaggttcgaatcctgcacccgccac
>1-85tRNA-Gly(ccc)[4705228,4705301]
gccgatgtagttcaatggcagaacatcagcttcccaagctgaatacgcgg
gttcgattcccgtcatcggctcca
>1-86tRNA-Asn(gtt)c[4950069,4950160]
ggagccgctagccgatgagtgtcggtgggctgttgttggtagccctcggt
atcgccgtcggcatggtcggcatcgtggtgccgatggttccc
