# Supplementary material for: Beyond the Limits: tRNA Array Units in Mycobacterium Genomes
Source: Front Microbiol. 2018 May 17;9:1042. doi: 10.3389/fmicb.2018.01042 (PMC5966550; doi:10.3389/fmicb.2018.01042)
Supplement: Supplementary file 10 [file Data_Sheet_1.ZIP › tRNAs_Array_Finder_multifiles1.1.pl]

#!/usr/bin/perl
use strict;
use warnings;

open(EU3,"<","./file_list.txt");#<--Modify here the location of the list name 
#list with the ARAGORN output file names
open(OUT,">","./tRNA_array_output.txt");

my $density=0.002;
my $trna_min=20;
#array definition values

print OUT "Genome\tTotal tRNAs\ttRNAs in Array\tLength\tBEGIN\tEND\tDensity\tContig\n";

while (<EU3>){
chomp($_);
my $file=$_;

open(EU,"<","./$file");#<--Modify here the location of the files 
#location of ARAGORN output files

my $density_obtained=0;
my $posi1=0;
my $posi2=0;
my $posf1=0;
my $posf2=0;
my $trna=0;
my $trna_counter=0;
my $trna_inicial=0;
my $tamanho_array=0;
my $density_kb=0;
my $density_final=0;
my $trna_counter_final=0;
my @vposi1="";
my @vposi2="";
my @vcontig="";
my $contigi="";
my $tamanho_array_final=0;
my $contig_final=0;
my $posf_final=0;
my $posi_final=0;
my $array_check=0;
my @final1="";
my @final2="";
my @final3="";
my @final4="";
my @final5="";
my @final6="";
my $array_counter=0;
my $cfinal=1;

	while (<EU>){
	chomp($_);
		if ($_=~m/^\>/){
			$trna++;
#counting total tRNAs
			$_=~m/[>](\d{1,10})/;
			$vcontig[$trna]=$1;
#storing the tRNA contig in the vector
			$_=~m/(\d{1,12})[,](\d{1,12})/g;
			$vposi1[$trna]=$1;
			$vposi2[$trna]=$2;
#storing tRNA coordenates
				if ($trna==1){
					$contigi=$vcontig[$trna];
					$posi1=$vposi1[$trna];
					$posi2=$vposi2[$trna];
					$trna_inicial=$trna;
				}
				if ($vcontig[$trna]!=$contigi){
					$posi1=$vposi1[$trna];
					$posi2=$vposi2[$trna];
					$contigi=$vcontig[$trna];
					$trna_inicial=$trna;
				}
			$trna_counter=($trna-$trna_inicial)+1;
				if ($trna_counter>=$trna_min && $vcontig[$trna]==$contigi){
					$_=~m/(\d{1,12})[,](\d{1,12})/g;
					$posf1=$1;
					$posf2=$2;
					$tamanho_array=(($posf2-$posi1)+1);
					$density_obtained=($trna_counter/$tamanho_array);
#obtaining array length and density
						if ($density_obtained>=$density){
							$density_final=$density_obtained;
							$density_kb=$density_final*1000;
							$density_kb=~m/(\d{1,3}[\.]\d{1,3})/;
							$trna_counter_final=$trna_counter;
							$posi_final=$posi1;
							$posf_final=$posf2;
							$tamanho_array_final=$tamanho_array;
							$contig_final=$vcontig[$trna];
								if ($trna_counter==$trna_min){
									$array_check=$posi1;
									$array_counter++;
								}
							$final1[$array_counter]=$trna_counter_final;
							$final2[$array_counter]=$tamanho_array_final;
							$final3[$array_counter]=$posi_final;
							$final4[$array_counter]=$posf_final;
							$final5[$array_counter]=$density_kb;
							$final6[$array_counter]=$contig_final;
#storing array length and density above cutoff
						}
						else{
							$trna_inicial++;
							$posi1=$vposi1[$trna_inicial];
							$posi2=$vposi2[$trna_inicial];
							$contigi=$vcontig[$trna_inicial];
						}
				}
				if ($posi_final!=$array_check)	{
					$array_counter++;
				}
			$array_check = $posi_final;
		}
	}
	if ($trna_counter_final>=$trna_min && $density_final>=$density){
		while ($cfinal<$array_counter+1){
		print OUT "$file#$cfinal\t$trna\t$final1[$cfinal]\t$final2[$cfinal]\t$final3[$cfinal]\t$final4[$cfinal]\t$final5[$cfinal]\t$final6[$cfinal]\n";
		$cfinal++;
		}
	}
	close(EU);
}
close(OUT);
close(EU3);
exit;
